# Supplementary material for: Biological and RNA regulatory function of MOV10 in mammalian germ cells
Source: BMC Biol. 2019 May 14;17:39. doi: 10.1186/s12915-019-0659-z (PMC6515687; doi:10.1186/s12915-019-0659-z)
Supplement: Supplementary file 2 — Table S2. Transcript IDs with different 3′-UTR length corresponding to 13,210 mRNA targets. (XLS 1387 kb) [file 12915_2019_659_MOESM2_ESM.xls]

## Sheet: transcripts ID
Table S2. Transcript IDs with different 3'-UTR length corresponding to 13210 mRNA targets
Long	Medium	Short
ENSMUST00000053033	ENSMUST00000112303	ENSMUST00000065220
ENSMUST00000114694	ENSMUST00000120420	ENSMUST00000067077
ENSMUST00000148843	ENSMUST00000147495	ENSMUST00000088244
ENSMUST00000162226	ENSMUST00000176268	ENSMUST00000093040
ENSMUST00000039431	ENSMUST00000016901	ENSMUST00000105604
ENSMUST00000056623	ENSMUST00000021803	ENSMUST00000113197
ENSMUST00000089519	ENSMUST00000029446	ENSMUST00000119945
ENSMUST00000028279	ENSMUST00000032775	ENSMUST00000133308
ENSMUST00000042990	ENSMUST00000044725	ENSMUST00000144603
ENSMUST00000051301	ENSMUST00000049412	ENSMUST00000185469
ENSMUST00000068792	ENSMUST00000054483	ENSMUST00000196081
ENSMUST00000038053	ENSMUST00000086471	ENSMUST00000021957
ENSMUST00000078988	ENSMUST00000123716	ENSMUST00000023157
ENSMUST00000115314	ENSMUST00000165124	ENSMUST00000032492
ENSMUST00000133026	ENSMUST00000171621	ENSMUST00000039370
ENSMUST00000069097	ENSMUST00000199420	ENSMUST00000046144
ENSMUST00000175965	ENSMUST00000002044	ENSMUST00000077798
ENSMUST00000115145	ENSMUST00000003964	ENSMUST00000081349
ENSMUST00000041124	ENSMUST00000020375	ENSMUST00000084881
ENSMUST00000022696	ENSMUST00000026832	ENSMUST00000090314
ENSMUST00000167242	ENSMUST00000031401	ENSMUST00000091112
ENSMUST00000162997	ENSMUST00000088823	ENSMUST00000094818
ENSMUST00000067689	ENSMUST00000160115	ENSMUST00000102547
ENSMUST00000162505	ENSMUST00000163062	ENSMUST00000115605
ENSMUST00000044113	ENSMUST00000163130	ENSMUST00000133709
ENSMUST00000141755	ENSMUST00000019276	ENSMUST00000148877
ENSMUST00000111427	ENSMUST00000021715	ENSMUST00000160590
ENSMUST00000160260	ENSMUST00000027178	ENSMUST00000161896
ENSMUST00000160583	ENSMUST00000050555	ENSMUST00000166397
ENSMUST00000037182	ENSMUST00000050916	ENSMUST00000166811
ENSMUST00000033020	ENSMUST00000097649	ENSMUST00000170882
ENSMUST00000131186	ENSMUST00000113403	ENSMUST00000178404
ENSMUST00000165117	ENSMUST00000113406	ENSMUST00000178615
ENSMUST00000097718	ENSMUST00000197748	ENSMUST00000180204
ENSMUST00000165066	ENSMUST00000017561	ENSMUST00000182117
ENSMUST00000172416	ENSMUST00000025997	ENSMUST00000196740
ENSMUST00000021135	ENSMUST00000034611	ENSMUST00000199704
ENSMUST00000044455	ENSMUST00000062831	ENSMUST00000205876
ENSMUST00000199708	ENSMUST00000074285	ENSMUST00000206089
ENSMUST00000092003	ENSMUST00000080664	ENSMUST00000002880
ENSMUST00000026922	ENSMUST00000108460	ENSMUST00000006462
ENSMUST00000098326	ENSMUST00000128326	ENSMUST00000021828
ENSMUST00000111274	ENSMUST00000133595	ENSMUST00000024047
ENSMUST00000018337	ENSMUST00000135467	ENSMUST00000050003
ENSMUST00000200429	ENSMUST00000138356	ENSMUST00000081560
ENSMUST00000042779	ENSMUST00000144251	ENSMUST00000084806
ENSMUST00000075052	ENSMUST00000154428	ENSMUST00000106218
ENSMUST00000193703	ENSMUST00000156918	ENSMUST00000109529
ENSMUST00000061334	ENSMUST00000198071	ENSMUST00000115028
ENSMUST00000081989	ENSMUST00000025393	ENSMUST00000119841
ENSMUST00000180430	ENSMUST00000026062	ENSMUST00000120737
ENSMUST00000149565	ENSMUST00000034707	ENSMUST00000152209
ENSMUST00000034766	ENSMUST00000173362	ENSMUST00000165079
ENSMUST00000054234	ENSMUST00000047311	ENSMUST00000165143
ENSMUST00000101339	ENSMUST00000101122	ENSMUST00000168270
ENSMUST00000026699	ENSMUST00000108461	ENSMUST00000202308
ENSMUST00000124268	ENSMUST00000134465	ENSMUST00000013845
ENSMUST00000044581	ENSMUST00000135436	ENSMUST00000020258
ENSMUST00000100750	ENSMUST00000148344	ENSMUST00000025773
ENSMUST00000115151	ENSMUST00000150571	ENSMUST00000025851
ENSMUST00000038874	ENSMUST00000168825	ENSMUST00000026559
ENSMUST00000020706	ENSMUST00000170361	ENSMUST00000039991
ENSMUST00000070256	ENSMUST00000036470	ENSMUST00000060752
ENSMUST00000075452	ENSMUST00000131033	ENSMUST00000077955
ENSMUST00000027521	ENSMUST00000026507	ENSMUST00000093508
ENSMUST00000017435	ENSMUST00000030391	ENSMUST00000102606
ENSMUST00000058496	ENSMUST00000059286	ENSMUST00000102992
ENSMUST00000109936	ENSMUST00000062844	ENSMUST00000106048
ENSMUST00000109937	ENSMUST00000096430	ENSMUST00000112540
ENSMUST00000119818	ENSMUST00000108846	ENSMUST00000113397
ENSMUST00000022063	ENSMUST00000111658	ENSMUST00000114695
ENSMUST00000170481	ENSMUST00000130201	ENSMUST00000115087
ENSMUST00000114002	ENSMUST00000173494	ENSMUST00000125625
ENSMUST00000115426	ENSMUST00000049150	ENSMUST00000133237
ENSMUST00000164219	ENSMUST00000114676	ENSMUST00000142246
ENSMUST00000043259	ENSMUST00000141354	ENSMUST00000143455
ENSMUST00000042852	ENSMUST00000150819	ENSMUST00000159748
ENSMUST00000087435	ENSMUST00000170957	ENSMUST00000162055
ENSMUST00000206720	ENSMUST00000006525	ENSMUST00000162085
ENSMUST00000064433	ENSMUST00000022691	ENSMUST00000185507
ENSMUST00000098552	ENSMUST00000045153	ENSMUST00000197807
ENSMUST00000027494	ENSMUST00000045441	ENSMUST00000205958
ENSMUST00000096575	ENSMUST00000093454	ENSMUST00000206568
ENSMUST00000070150	ENSMUST00000161650	ENSMUST00000003642
ENSMUST00000027173	ENSMUST00000168124	ENSMUST00000019050
ENSMUST00000004097	ENSMUST00000168134	ENSMUST00000024733
ENSMUST00000077440	ENSMUST00000170263	ENSMUST00000044675
ENSMUST00000169453	ENSMUST00000174096	ENSMUST00000053692
ENSMUST00000021864	ENSMUST00000174882	ENSMUST00000064517
ENSMUST00000023776	ENSMUST00000069333	ENSMUST00000093107
ENSMUST00000107717	ENSMUST00000099058	ENSMUST00000103115
ENSMUST00000113975	ENSMUST00000112940	ENSMUST00000106608
ENSMUST00000107157	ENSMUST00000170744	ENSMUST00000113465
ENSMUST00000107158	ENSMUST00000173869	ENSMUST00000115924
ENSMUST00000059768	ENSMUST00000017975	ENSMUST00000124558
ENSMUST00000069256	ENSMUST00000033966	ENSMUST00000149431
ENSMUST00000102484	ENSMUST00000058720	ENSMUST00000160571
ENSMUST00000118152	ENSMUST00000114210	ENSMUST00000164079
ENSMUST00000090178	ENSMUST00000119943	ENSMUST00000166258
ENSMUST00000172906	ENSMUST00000160780	ENSMUST00000168266
ENSMUST00000113229	ENSMUST00000161187	ENSMUST00000177326
ENSMUST00000182946	ENSMUST00000186825	ENSMUST00000181847
ENSMUST00000168645	ENSMUST00000027856	ENSMUST00000182600
ENSMUST00000050826	ENSMUST00000045791	ENSMUST00000188650
ENSMUST00000174189	ENSMUST00000109859	ENSMUST00000193055
ENSMUST00000177330	ENSMUST00000177943	ENSMUST00000198748
ENSMUST00000008350	ENSMUST00000179276	ENSMUST00000198946
ENSMUST00000099153	ENSMUST00000184454	ENSMUST00000001497
ENSMUST00000038959	ENSMUST00000022721	ENSMUST00000030274
ENSMUST00000098696	ENSMUST00000047885	ENSMUST00000030408
ENSMUST00000120071	ENSMUST00000105512	ENSMUST00000045876
ENSMUST00000201705	ENSMUST00000125827	ENSMUST00000060455
ENSMUST00000159236	ENSMUST00000163060	ENSMUST00000061753
ENSMUST00000119142	ENSMUST00000172556	ENSMUST00000070353
ENSMUST00000121473	ENSMUST00000182421	ENSMUST00000080744
ENSMUST00000027783	ENSMUST00000020174	ENSMUST00000099489
ENSMUST00000161568	ENSMUST00000034282	ENSMUST00000106727
ENSMUST00000105845	ENSMUST00000039286	ENSMUST00000110912
ENSMUST00000124470	ENSMUST00000044505	ENSMUST00000112066
ENSMUST00000027629	ENSMUST00000108972	ENSMUST00000112067
ENSMUST00000147875	ENSMUST00000165032	ENSMUST00000112544
ENSMUST00000191142	ENSMUST00000181981	ENSMUST00000123791
ENSMUST00000102942	ENSMUST00000204489	ENSMUST00000124360
ENSMUST00000078525	ENSMUST00000025520	ENSMUST00000140812
ENSMUST00000097739	ENSMUST00000028398	ENSMUST00000153146
ENSMUST00000033642	ENSMUST00000057067	ENSMUST00000161059
ENSMUST00000067485	ENSMUST00000059231	ENSMUST00000169308
ENSMUST00000187541	ENSMUST00000109077	ENSMUST00000172524
ENSMUST00000092532	ENSMUST00000142064	ENSMUST00000174020
ENSMUST00000052018	ENSMUST00000165413	ENSMUST00000186045
ENSMUST00000075448	ENSMUST00000166171	ENSMUST00000186828
ENSMUST00000107057	ENSMUST00000015333	ENSMUST00000189327
ENSMUST00000029355	ENSMUST00000026990	ENSMUST00000005964
ENSMUST00000030110	ENSMUST00000032898	ENSMUST00000008024
ENSMUST00000107062	ENSMUST00000034697	ENSMUST00000026666
ENSMUST00000122327	ENSMUST00000092915	ENSMUST00000053670
ENSMUST00000179474	ENSMUST00000094014	ENSMUST00000056376
ENSMUST00000027146	ENSMUST00000112387	ENSMUST00000076694
ENSMUST00000110391	ENSMUST00000156546	ENSMUST00000090165
ENSMUST00000167746	ENSMUST00000188495	ENSMUST00000106259
ENSMUST00000109443	ENSMUST00000021116	ENSMUST00000106676
ENSMUST00000109445	ENSMUST00000027695	ENSMUST00000109457
ENSMUST00000029358	ENSMUST00000031678	ENSMUST00000117989
ENSMUST00000028178	ENSMUST00000034041	ENSMUST00000147699
ENSMUST00000099761	ENSMUST00000041362	ENSMUST00000165356
ENSMUST00000078717	ENSMUST00000106452	ENSMUST00000183335
ENSMUST00000023335	ENSMUST00000110199	ENSMUST00000184389
ENSMUST00000170438	ENSMUST00000111308	ENSMUST00000200202
ENSMUST00000029297	ENSMUST00000119591	ENSMUST00000020640
ENSMUST00000064091	ENSMUST00000120965	ENSMUST00000021416
ENSMUST00000160834	ENSMUST00000139820	ENSMUST00000024119
ENSMUST00000179343	ENSMUST00000147218	ENSMUST00000032555
ENSMUST00000099576	ENSMUST00000172314	ENSMUST00000038374
ENSMUST00000058688	ENSMUST00000179472	ENSMUST00000050373
ENSMUST00000172299	ENSMUST00000000356	ENSMUST00000063902
ENSMUST00000174641	ENSMUST00000019333	ENSMUST00000065408
ENSMUST00000091628	ENSMUST00000052716	ENSMUST00000099488
ENSMUST00000167708	ENSMUST00000072376	ENSMUST00000100521
ENSMUST00000180110	ENSMUST00000091288	ENSMUST00000107817
ENSMUST00000064225	ENSMUST00000096639	ENSMUST00000113199
ENSMUST00000131996	ENSMUST00000109848	ENSMUST00000115435
ENSMUST00000075316	ENSMUST00000113294	ENSMUST00000115812
ENSMUST00000069221	ENSMUST00000161410	ENSMUST00000131518
ENSMUST00000025350	ENSMUST00000170811	ENSMUST00000139876
ENSMUST00000032421	ENSMUST00000171461	ENSMUST00000161252
ENSMUST00000143567	ENSMUST00000179556	ENSMUST00000162101
ENSMUST00000202131	ENSMUST00000182511	ENSMUST00000167636
ENSMUST00000161609	ENSMUST00000031331	ENSMUST00000175663
ENSMUST00000087366	ENSMUST00000033380	ENSMUST00000176661
ENSMUST00000002487	ENSMUST00000034905	ENSMUST00000184913
ENSMUST00000118316	ENSMUST00000109621	ENSMUST00000190158
ENSMUST00000200397	ENSMUST00000115364	ENSMUST00000198454
ENSMUST00000131615	ENSMUST00000134902	ENSMUST00000203120
ENSMUST00000096433	ENSMUST00000150235	ENSMUST00000027057
ENSMUST00000115222	ENSMUST00000022716	ENSMUST00000031663
ENSMUST00000114924	ENSMUST00000030490	ENSMUST00000036423
ENSMUST00000201528	ENSMUST00000099525	ENSMUST00000036576
ENSMUST00000106746	ENSMUST00000107094	ENSMUST00000040151
ENSMUST00000040599	ENSMUST00000119373	ENSMUST00000051226
ENSMUST00000067414	ENSMUST00000142867	ENSMUST00000064447
ENSMUST00000197679	ENSMUST00000164989	ENSMUST00000070663
ENSMUST00000035987	ENSMUST00000200401	ENSMUST00000092537
ENSMUST00000047282	ENSMUST00000025705	ENSMUST00000101099
ENSMUST00000052514	ENSMUST00000033407	ENSMUST00000108038
ENSMUST00000025243	ENSMUST00000065796	ENSMUST00000114128
ENSMUST00000065162	ENSMUST00000122958	ENSMUST00000114782
ENSMUST00000103143	ENSMUST00000021089	ENSMUST00000123616
ENSMUST00000179308	ENSMUST00000021817	ENSMUST00000144940
ENSMUST00000161017	ENSMUST00000040357	ENSMUST00000148759
ENSMUST00000028814	ENSMUST00000114165	ENSMUST00000161156
ENSMUST00000098066	ENSMUST00000171132	ENSMUST00000161740
ENSMUST00000079063	ENSMUST00000001451	ENSMUST00000163507
ENSMUST00000159879	ENSMUST00000007602	ENSMUST00000170056
ENSMUST00000029353	ENSMUST00000022470	ENSMUST00000171041
ENSMUST00000079597	ENSMUST00000048896	ENSMUST00000178235
ENSMUST00000179802	ENSMUST00000055408	ENSMUST00000182828
ENSMUST00000067458	ENSMUST00000069000	ENSMUST00000187042
ENSMUST00000028740	ENSMUST00000098256	ENSMUST00000189443
ENSMUST00000057135	ENSMUST00000103079	ENSMUST00000205817
ENSMUST00000085840	ENSMUST00000109858	ENSMUST00000004968
ENSMUST00000198931	ENSMUST00000112610	ENSMUST00000033947
ENSMUST00000107209	ENSMUST00000119993	ENSMUST00000039798
ENSMUST00000136139	ENSMUST00000160645	ENSMUST00000050990
ENSMUST00000098873	ENSMUST00000195201	ENSMUST00000069324
ENSMUST00000115717	ENSMUST00000003568	ENSMUST00000087605
ENSMUST00000047852	ENSMUST00000052368	ENSMUST00000093883
ENSMUST00000161600	ENSMUST00000063750	ENSMUST00000113198
ENSMUST00000166172	ENSMUST00000072519	ENSMUST00000113201
ENSMUST00000155901	ENSMUST00000089022	ENSMUST00000113683
ENSMUST00000102823	ENSMUST00000137201	ENSMUST00000147405
ENSMUST00000202651	ENSMUST00000139462	ENSMUST00000153721
ENSMUST00000203414	ENSMUST00000148928	ENSMUST00000159646
ENSMUST00000081619	ENSMUST00000028135	ENSMUST00000164129
ENSMUST00000111800	ENSMUST00000071921	ENSMUST00000170877
ENSMUST00000054384	ENSMUST00000087867	ENSMUST00000199317
ENSMUST00000073879	ENSMUST00000117223	ENSMUST00000199614
ENSMUST00000116605	ENSMUST00000118576	ENSMUST00000203147
ENSMUST00000167927	ENSMUST00000124764	ENSMUST00000034946
ENSMUST00000102660	ENSMUST00000135941	ENSMUST00000043914
ENSMUST00000107153	ENSMUST00000140757	ENSMUST00000065418
ENSMUST00000045228	ENSMUST00000145258	ENSMUST00000080190
ENSMUST00000089461	ENSMUST00000150155	ENSMUST00000100951
ENSMUST00000103181	ENSMUST00000196130	ENSMUST00000106845
ENSMUST00000129449	ENSMUST00000014505	ENSMUST00000109218
ENSMUST00000014174	ENSMUST00000022597	ENSMUST00000112536
ENSMUST00000183112	ENSMUST00000025279	ENSMUST00000117637
ENSMUST00000165566	ENSMUST00000030588	ENSMUST00000122182
ENSMUST00000027797	ENSMUST00000050398	ENSMUST00000153343
ENSMUST00000086829	ENSMUST00000063577	ENSMUST00000156580
ENSMUST00000204702	ENSMUST00000106079	ENSMUST00000162524
ENSMUST00000081104	ENSMUST00000106080	ENSMUST00000176868
ENSMUST00000032571	ENSMUST00000117901	ENSMUST00000204135
ENSMUST00000144429	ENSMUST00000120107	ENSMUST00000029692
ENSMUST00000020991	ENSMUST00000121127	ENSMUST00000032749
ENSMUST00000029199	ENSMUST00000121520	ENSMUST00000059743
ENSMUST00000161263	ENSMUST00000146629	ENSMUST00000085079
ENSMUST00000186889	ENSMUST00000164963	ENSMUST00000105967
ENSMUST00000029447	ENSMUST00000031539	ENSMUST00000111142
ENSMUST00000001611	ENSMUST00000091879	ENSMUST00000114764
ENSMUST00000097442	ENSMUST00000115789	ENSMUST00000118765
ENSMUST00000168566	ENSMUST00000117085	ENSMUST00000119450
ENSMUST00000107245	ENSMUST00000145165	ENSMUST00000130834
ENSMUST00000064770	ENSMUST00000004497	ENSMUST00000130922
ENSMUST00000200758	ENSMUST00000015346	ENSMUST00000131458
ENSMUST00000114598	ENSMUST00000025957	ENSMUST00000134893
ENSMUST00000002305	ENSMUST00000026550	ENSMUST00000137472
ENSMUST00000123399	ENSMUST00000040381	ENSMUST00000141228
ENSMUST00000116547	ENSMUST00000058633	ENSMUST00000146730
ENSMUST00000046975	ENSMUST00000062428	ENSMUST00000162631
ENSMUST00000110367	ENSMUST00000119633	ENSMUST00000163011
ENSMUST00000145362	ENSMUST00000119826	ENSMUST00000169426
ENSMUST00000165418	ENSMUST00000121746	ENSMUST00000169542
ENSMUST00000105545	ENSMUST00000150282	ENSMUST00000176446
ENSMUST00000189661	ENSMUST00000165666	ENSMUST00000179762
ENSMUST00000099090	ENSMUST00000176509	ENSMUST00000197135
ENSMUST00000050872	ENSMUST00000178003	ENSMUST00000197577
ENSMUST00000141112	ENSMUST00000005017	ENSMUST00000015725
ENSMUST00000142820	ENSMUST00000038699	ENSMUST00000034815
ENSMUST00000131487	ENSMUST00000041080	ENSMUST00000055001
ENSMUST00000172330	ENSMUST00000053748	ENSMUST00000064376
ENSMUST00000033640	ENSMUST00000066889	ENSMUST00000071064
ENSMUST00000112863	ENSMUST00000066936	ENSMUST00000086900
ENSMUST00000112864	ENSMUST00000078616	ENSMUST00000092973
ENSMUST00000112865	ENSMUST00000090457	ENSMUST00000096953
ENSMUST00000112868	ENSMUST00000092645	ENSMUST00000111144
ENSMUST00000052838	ENSMUST00000106403	ENSMUST00000145735
ENSMUST00000091299	ENSMUST00000108506	ENSMUST00000162839
ENSMUST00000027979	ENSMUST00000112640	ENSMUST00000184036
ENSMUST00000150821	ENSMUST00000114134	ENSMUST00000197995
ENSMUST00000090371	ENSMUST00000119254	ENSMUST00000000388
ENSMUST00000149011	ENSMUST00000145884	ENSMUST00000022226
ENSMUST00000103111	ENSMUST00000151933	ENSMUST00000040772
ENSMUST00000175975	ENSMUST00000184651	ENSMUST00000051016
ENSMUST00000118314	ENSMUST00000030279	ENSMUST00000058093
ENSMUST00000109102	ENSMUST00000101126	ENSMUST00000063645
ENSMUST00000166102	ENSMUST00000169485	ENSMUST00000098538
ENSMUST00000038489	ENSMUST00000189663	ENSMUST00000108400
ENSMUST00000074945	ENSMUST00000205432	ENSMUST00000108628
ENSMUST00000028981	ENSMUST00000000985	ENSMUST00000113807
ENSMUST00000115526	ENSMUST00000025786	ENSMUST00000114690
ENSMUST00000120904	ENSMUST00000034121	ENSMUST00000119010
ENSMUST00000019660	ENSMUST00000043200	ENSMUST00000135242
ENSMUST00000066617	ENSMUST00000056654	ENSMUST00000138127
ENSMUST00000087659	ENSMUST00000081640	ENSMUST00000146287
ENSMUST00000013559	ENSMUST00000106868	ENSMUST00000152067
ENSMUST00000052837	ENSMUST00000112597	ENSMUST00000160836
ENSMUST00000050166	ENSMUST00000117648	ENSMUST00000186459
ENSMUST00000088744	ENSMUST00000121377	ENSMUST00000187185
ENSMUST00000088761	ENSMUST00000154742	ENSMUST00000023112
ENSMUST00000115386	ENSMUST00000167250	ENSMUST00000025912
ENSMUST00000115388	ENSMUST00000187699	ENSMUST00000042601
ENSMUST00000079195	ENSMUST00000021592	ENSMUST00000058265
ENSMUST00000171588	ENSMUST00000055545	ENSMUST00000071462
ENSMUST00000060945	ENSMUST00000063380	ENSMUST00000105966
ENSMUST00000095360	ENSMUST00000093271	ENSMUST00000106190
ENSMUST00000020329	ENSMUST00000102819	ENSMUST00000110960
ENSMUST00000068865	ENSMUST00000111784	ENSMUST00000110961
ENSMUST00000203528	ENSMUST00000111785	ENSMUST00000114703
ENSMUST00000161949	ENSMUST00000131184	ENSMUST00000124635
ENSMUST00000043616	ENSMUST00000141833	ENSMUST00000125287
ENSMUST00000205120	ENSMUST00000161045	ENSMUST00000136169
ENSMUST00000123418	ENSMUST00000179619	ENSMUST00000136995
ENSMUST00000114086	ENSMUST00000003154	ENSMUST00000138321
ENSMUST00000182356	ENSMUST00000089052	ENSMUST00000147519
ENSMUST00000053764	ENSMUST00000099992	ENSMUST00000160369
ENSMUST00000029024	ENSMUST00000139438	ENSMUST00000163946
ENSMUST00000026494	ENSMUST00000142071	ENSMUST00000171172
ENSMUST00000115096	ENSMUST00000143867	ENSMUST00000176326
ENSMUST00000030243	ENSMUST00000196141	ENSMUST00000196441
ENSMUST00000091259	ENSMUST00000023334	ENSMUST00000200149
ENSMUST00000032157	ENSMUST00000045693	ENSMUST00000206854
ENSMUST00000144099	ENSMUST00000048715	ENSMUST00000034030
ENSMUST00000037418	ENSMUST00000139609	ENSMUST00000035559
ENSMUST00000178799	ENSMUST00000180278	ENSMUST00000038946
ENSMUST00000193734	ENSMUST00000192345	ENSMUST00000041413
ENSMUST00000078324	ENSMUST00000206394	ENSMUST00000076757
ENSMUST00000102760	ENSMUST00000001172	ENSMUST00000093049
ENSMUST00000102761	ENSMUST00000043108	ENSMUST00000108165
ENSMUST00000046929	ENSMUST00000062709	ENSMUST00000109721
ENSMUST00000069870	ENSMUST00000065504	ENSMUST00000112478
ENSMUST00000017562	ENSMUST00000100844	ENSMUST00000113193
ENSMUST00000049031	ENSMUST00000139629	ENSMUST00000117086
ENSMUST00000013807	ENSMUST00000180359	ENSMUST00000118092
ENSMUST00000068726	ENSMUST00000017184	ENSMUST00000120878
ENSMUST00000111452	ENSMUST00000023580	ENSMUST00000125776
ENSMUST00000052455	ENSMUST00000023615	ENSMUST00000133098
ENSMUST00000059595	ENSMUST00000096350	ENSMUST00000136494
ENSMUST00000189220	ENSMUST00000106363	ENSMUST00000147407
ENSMUST00000126073	ENSMUST00000163691	ENSMUST00000147712
ENSMUST00000067530	ENSMUST00000024708	ENSMUST00000150350
ENSMUST00000169190	ENSMUST00000034045	ENSMUST00000150395
ENSMUST00000201972	ENSMUST00000035532	ENSMUST00000153123
ENSMUST00000030676	ENSMUST00000064795	ENSMUST00000162224
ENSMUST00000153183	ENSMUST00000064594	ENSMUST00000164486
ENSMUST00000195354	ENSMUST00000087965	ENSMUST00000166103
ENSMUST00000170617	ENSMUST00000103186	ENSMUST00000168264
ENSMUST00000168630	ENSMUST00000126909	ENSMUST00000177511
ENSMUST00000016088	ENSMUST00000137078	ENSMUST00000184708
ENSMUST00000206034	ENSMUST00000001927	ENSMUST00000195985
ENSMUST00000068747	ENSMUST00000030069	ENSMUST00000200037
ENSMUST00000111455	ENSMUST00000039554	ENSMUST00000205278
ENSMUST00000177642	ENSMUST00000039627	ENSMUST00000005975
ENSMUST00000042125	ENSMUST00000100335	ENSMUST00000025562
ENSMUST00000111416	ENSMUST00000100644	ENSMUST00000026322
ENSMUST00000002176	ENSMUST00000142329	ENSMUST00000027257
ENSMUST00000027623	ENSMUST00000169659	ENSMUST00000042322
ENSMUST00000100429	ENSMUST00000020243	ENSMUST00000044038
ENSMUST00000107359	ENSMUST00000021286	ENSMUST00000058016
ENSMUST00000140485	ENSMUST00000041733	ENSMUST00000062677
ENSMUST00000114985	ENSMUST00000061273	ENSMUST00000081026
ENSMUST00000150434	ENSMUST00000203581	ENSMUST00000098644
ENSMUST00000195433	ENSMUST00000035128	ENSMUST00000106685
ENSMUST00000160934	ENSMUST00000149243	ENSMUST00000117066
ENSMUST00000144547	ENSMUST00000172499	ENSMUST00000130995
ENSMUST00000037141	ENSMUST00000068825	ENSMUST00000134885
ENSMUST00000145698	ENSMUST00000117082	ENSMUST00000163643
ENSMUST00000088476	ENSMUST00000172732	ENSMUST00000166512
ENSMUST00000105404	ENSMUST00000185131	ENSMUST00000167355
ENSMUST00000032892	ENSMUST00000204965	ENSMUST00000168218
ENSMUST00000100026	ENSMUST00000022529	ENSMUST00000170939
ENSMUST00000111773	ENSMUST00000030184	ENSMUST00000174805
ENSMUST00000154704	ENSMUST00000066597	ENSMUST00000177133
ENSMUST00000027056	ENSMUST00000068892	ENSMUST00000189378
ENSMUST00000112981	ENSMUST00000077456	ENSMUST00000199592
ENSMUST00000165201	ENSMUST00000086843	ENSMUST00000002091
ENSMUST00000004428	ENSMUST00000109468	ENSMUST00000005671
ENSMUST00000097713	ENSMUST00000110824	ENSMUST00000016400
ENSMUST00000035813	ENSMUST00000162626	ENSMUST00000017365
ENSMUST00000027438	ENSMUST00000166976	ENSMUST00000020851
ENSMUST00000035336	ENSMUST00000089174	ENSMUST00000021486
ENSMUST00000165293	ENSMUST00000107913	ENSMUST00000055725
ENSMUST00000084125	ENSMUST00000131730	ENSMUST00000056140
ENSMUST00000004214	ENSMUST00000172435	ENSMUST00000056365
ENSMUST00000024779	ENSMUST00000177322	ENSMUST00000074802
ENSMUST00000107415	ENSMUST00000197407	ENSMUST00000086317
ENSMUST00000057438	ENSMUST00000056177	ENSMUST00000106684
ENSMUST00000132151	ENSMUST00000112452	ENSMUST00000125925
ENSMUST00000180164	ENSMUST00000132893	ENSMUST00000148201
ENSMUST00000029405	ENSMUST00000138493	ENSMUST00000148305
ENSMUST00000103112	ENSMUST00000177966	ENSMUST00000152075
ENSMUST00000018990	ENSMUST00000194224	ENSMUST00000152208
ENSMUST00000065263	ENSMUST00000002063	ENSMUST00000165523
ENSMUST00000013220	ENSMUST00000021929	ENSMUST00000166120
ENSMUST00000160770	ENSMUST00000034428	ENSMUST00000167501
ENSMUST00000142080	ENSMUST00000065118	ENSMUST00000177131
ENSMUST00000199808	ENSMUST00000105046	ENSMUST00000187339
ENSMUST00000103084	ENSMUST00000136925	ENSMUST00000201168
ENSMUST00000053681	ENSMUST00000007482	ENSMUST00000027050
ENSMUST00000127610	ENSMUST00000031005	ENSMUST00000036181
ENSMUST00000114399	ENSMUST00000046777	ENSMUST00000041367
ENSMUST00000171600	ENSMUST00000074046	ENSMUST00000071452
ENSMUST00000168410	ENSMUST00000094329	ENSMUST00000081214
ENSMUST00000108180	ENSMUST00000105574	ENSMUST00000099442
ENSMUST00000111254	ENSMUST00000105575	ENSMUST00000107874
ENSMUST00000020608	ENSMUST00000112968	ENSMUST00000109965
ENSMUST00000051065	ENSMUST00000148643	ENSMUST00000113662
ENSMUST00000108379	ENSMUST00000041008	ENSMUST00000114406
ENSMUST00000198584	ENSMUST00000056683	ENSMUST00000118204
ENSMUST00000084501	ENSMUST00000061390	ENSMUST00000128825
ENSMUST00000057784	ENSMUST00000064196	ENSMUST00000185539
ENSMUST00000030080	ENSMUST00000103164	ENSMUST00000194025
ENSMUST00000072334	ENSMUST00000161118	ENSMUST00000005072
ENSMUST00000172356	ENSMUST00000162635	ENSMUST00000008684
ENSMUST00000087879	ENSMUST00000020449	ENSMUST00000015605
ENSMUST00000045665	ENSMUST00000021381	ENSMUST00000029920
ENSMUST00000123454	ENSMUST00000090925	ENSMUST00000031729
ENSMUST00000094505	ENSMUST00000093844	ENSMUST00000037620
ENSMUST00000168527	ENSMUST00000115389	ENSMUST00000050584
ENSMUST00000174817	ENSMUST00000122409	ENSMUST00000052248
ENSMUST00000094569	ENSMUST00000141695	ENSMUST00000068233
ENSMUST00000110855	ENSMUST00000177019	ENSMUST00000069430
ENSMUST00000106282	ENSMUST00000038772	ENSMUST00000094853
ENSMUST00000138166	ENSMUST00000055390	ENSMUST00000101581
ENSMUST00000098062	ENSMUST00000076095	ENSMUST00000111007
ENSMUST00000089726	ENSMUST00000118444	ENSMUST00000111145
ENSMUST00000141159	ENSMUST00000120016	ENSMUST00000116415
ENSMUST00000191752	ENSMUST00000132055	ENSMUST00000119481
ENSMUST00000065858	ENSMUST00000143436	ENSMUST00000121291
ENSMUST00000118111	ENSMUST00000154287	ENSMUST00000126436
ENSMUST00000151528	ENSMUST00000205915	ENSMUST00000127644
ENSMUST00000194134	ENSMUST00000034754	ENSMUST00000129773
ENSMUST00000123128	ENSMUST00000102697	ENSMUST00000148773
ENSMUST00000033827	ENSMUST00000111788	ENSMUST00000172572
ENSMUST00000028426	ENSMUST00000124780	ENSMUST00000175912
ENSMUST00000144988	ENSMUST00000148702	ENSMUST00000183807
ENSMUST00000188710	ENSMUST00000188630	ENSMUST00000185036
ENSMUST00000034982	ENSMUST00000026433	ENSMUST00000200201
ENSMUST00000089622	ENSMUST00000029805	ENSMUST00000202435
ENSMUST00000092167	ENSMUST00000072289	ENSMUST00000005714
ENSMUST00000029201	ENSMUST00000073660	ENSMUST00000021268
ENSMUST00000161861	ENSMUST00000099131	ENSMUST00000023622
ENSMUST00000119746	ENSMUST00000105235	ENSMUST00000031726
ENSMUST00000183663	ENSMUST00000106341	ENSMUST00000066986
ENSMUST00000169582	ENSMUST00000108056	ENSMUST00000102977
ENSMUST00000109399	ENSMUST00000115481	ENSMUST00000106392
ENSMUST00000109401	ENSMUST00000120535	ENSMUST00000107672
ENSMUST00000111557	ENSMUST00000130033	ENSMUST00000112895
ENSMUST00000204059	ENSMUST00000183731	ENSMUST00000114878
ENSMUST00000058524	ENSMUST00000010198	ENSMUST00000137388
ENSMUST00000049053	ENSMUST00000014370	ENSMUST00000145532
ENSMUST00000059644	ENSMUST00000033264	ENSMUST00000154473
ENSMUST00000108415	ENSMUST00000048289	ENSMUST00000161658
ENSMUST00000175774	ENSMUST00000060714	ENSMUST00000169891
ENSMUST00000049040	ENSMUST00000077408	ENSMUST00000173465
ENSMUST00000079828	ENSMUST00000086010	ENSMUST00000187861
ENSMUST00000167588	ENSMUST00000100928	ENSMUST00000189998
ENSMUST00000051377	ENSMUST00000105438	ENSMUST00000193231
ENSMUST00000029907	ENSMUST00000106913	ENSMUST00000205899
ENSMUST00000038361	ENSMUST00000127820	ENSMUST00000001186
ENSMUST00000139720	ENSMUST00000139046	ENSMUST00000001834
ENSMUST00000101102	ENSMUST00000167435	ENSMUST00000003397
ENSMUST00000112334	ENSMUST00000002100	ENSMUST00000003502
ENSMUST00000154424	ENSMUST00000021514	ENSMUST00000006061
ENSMUST00000100330	ENSMUST00000033040	ENSMUST00000021609
ENSMUST00000022986	ENSMUST00000034457	ENSMUST00000039900
ENSMUST00000184616	ENSMUST00000036060	ENSMUST00000040313
ENSMUST00000145910	ENSMUST00000048134	ENSMUST00000044781
ENSMUST00000072804	ENSMUST00000091903	ENSMUST00000079949
ENSMUST00000106612	ENSMUST00000100730	ENSMUST00000096114
ENSMUST00000166877	ENSMUST00000107167	ENSMUST00000114816
ENSMUST00000052932	ENSMUST00000112471	ENSMUST00000115433
ENSMUST00000132375	ENSMUST00000114705	ENSMUST00000119353
ENSMUST00000098266	ENSMUST00000117713	ENSMUST00000121733
ENSMUST00000179755	ENSMUST00000125704	ENSMUST00000138187
ENSMUST00000107894	ENSMUST00000128370	ENSMUST00000148899
ENSMUST00000194690	ENSMUST00000137454	ENSMUST00000162759
ENSMUST00000170800	ENSMUST00000187619	ENSMUST00000163093
ENSMUST00000147737	ENSMUST00000046521	ENSMUST00000163372
ENSMUST00000194663	ENSMUST00000070522	ENSMUST00000169399
ENSMUST00000108682	ENSMUST00000100784	ENSMUST00000169488
ENSMUST00000117077	ENSMUST00000109213	ENSMUST00000173140
ENSMUST00000078308	ENSMUST00000109510	ENSMUST00000179077
ENSMUST00000044009	ENSMUST00000159647	ENSMUST00000179218
ENSMUST00000023507	ENSMUST00000160409	ENSMUST00000198866
ENSMUST00000069912	ENSMUST00000167155	ENSMUST00000199054
ENSMUST00000111816	ENSMUST00000171414	ENSMUST00000202129
ENSMUST00000128302	ENSMUST00000182855	ENSMUST00000002473
ENSMUST00000037828	ENSMUST00000198599	ENSMUST00000023276
ENSMUST00000140438	ENSMUST00000019998	ENSMUST00000025910
ENSMUST00000154474	ENSMUST00000045969	ENSMUST00000028916
ENSMUST00000114133	ENSMUST00000053085	ENSMUST00000032419
ENSMUST00000179598	ENSMUST00000065788	ENSMUST00000033176
ENSMUST00000186476	ENSMUST00000085519	ENSMUST00000034443
ENSMUST00000119430	ENSMUST00000085939	ENSMUST00000056370
ENSMUST00000155551	ENSMUST00000109238	ENSMUST00000070141
ENSMUST00000039867	ENSMUST00000129308	ENSMUST00000075076
ENSMUST00000149964	ENSMUST00000177634	ENSMUST00000086880
ENSMUST00000121990	ENSMUST00000179097	ENSMUST00000089770
ENSMUST00000002336	ENSMUST00000005509	ENSMUST00000091477
ENSMUST00000197015	ENSMUST00000034244	ENSMUST00000103108
ENSMUST00000098660	ENSMUST00000054449	ENSMUST00000108808
ENSMUST00000171654	ENSMUST00000061856	ENSMUST00000112925
ENSMUST00000029800	ENSMUST00000071869	ENSMUST00000116133
ENSMUST00000120143	ENSMUST00000073418	ENSMUST00000119698
ENSMUST00000030723	ENSMUST00000080857	ENSMUST00000121237
ENSMUST00000057043	ENSMUST00000084105	ENSMUST00000150643
ENSMUST00000021438	ENSMUST00000089610	ENSMUST00000168235
ENSMUST00000009256	ENSMUST00000098966	ENSMUST00000168403
ENSMUST00000070418	ENSMUST00000099413	ENSMUST00000170992
ENSMUST00000188090	ENSMUST00000102544	ENSMUST00000176098
ENSMUST00000172361	ENSMUST00000112433	ENSMUST00000176312
ENSMUST00000145167	ENSMUST00000160766	ENSMUST00000176892
ENSMUST00000113460	ENSMUST00000162309	ENSMUST00000183452
ENSMUST00000004330	ENSMUST00000162536	ENSMUST00000193338
ENSMUST00000114130	ENSMUST00000051605	ENSMUST00000206019
ENSMUST00000164101	ENSMUST00000059973	ENSMUST00000022282
ENSMUST00000180230	ENSMUST00000074834	ENSMUST00000038690
ENSMUST00000102864	ENSMUST00000093812	ENSMUST00000040489
ENSMUST00000110766	ENSMUST00000110124	ENSMUST00000059566
ENSMUST00000049484	ENSMUST00000124586	ENSMUST00000063531
ENSMUST00000036267	ENSMUST00000127032	ENSMUST00000075491
ENSMUST00000199754	ENSMUST00000140212	ENSMUST00000092511
ENSMUST00000008907	ENSMUST00000188302	ENSMUST00000097921
ENSMUST00000034470	ENSMUST00000023226	ENSMUST00000098539
ENSMUST00000034949	ENSMUST00000072692	ENSMUST00000108166
ENSMUST00000005108	ENSMUST00000076442	ENSMUST00000109722
ENSMUST00000059372	ENSMUST00000097521	ENSMUST00000111349
ENSMUST00000165420	ENSMUST00000147332	ENSMUST00000113078
ENSMUST00000110194	ENSMUST00000169108	ENSMUST00000113661
ENSMUST00000001326	ENSMUST00000169438	ENSMUST00000113663
ENSMUST00000116371	ENSMUST00000169714	ENSMUST00000114821
ENSMUST00000170792	ENSMUST00000171562	ENSMUST00000114978
ENSMUST00000038213	ENSMUST00000021399	ENSMUST00000130048
ENSMUST00000029049	ENSMUST00000030475	ENSMUST00000149116
ENSMUST00000060095	ENSMUST00000039164	ENSMUST00000163524
ENSMUST00000100772	ENSMUST00000057000	ENSMUST00000168916
ENSMUST00000101492	ENSMUST00000103098	ENSMUST00000178289
ENSMUST00000037480	ENSMUST00000103099	ENSMUST00000204527
ENSMUST00000037315	ENSMUST00000107212	ENSMUST00000017332
ENSMUST00000034612	ENSMUST00000107213	ENSMUST00000026427
ENSMUST00000112393	ENSMUST00000110104	ENSMUST00000026486
ENSMUST00000102927	ENSMUST00000110105	ENSMUST00000027358
ENSMUST00000129820	ENSMUST00000142499	ENSMUST00000028694
ENSMUST00000041866	ENSMUST00000149019	ENSMUST00000030158
ENSMUST00000165665	ENSMUST00000161596	ENSMUST00000033828
ENSMUST00000032071	ENSMUST00000166075	ENSMUST00000050205
ENSMUST00000076169	ENSMUST00000202777	ENSMUST00000056198
ENSMUST00000196745	ENSMUST00000023426	ENSMUST00000058089
ENSMUST00000112934	ENSMUST00000027102	ENSMUST00000062893
ENSMUST00000054237	ENSMUST00000032754	ENSMUST00000065778
ENSMUST00000070705	ENSMUST00000034159	ENSMUST00000071881
ENSMUST00000121153	ENSMUST00000050073	ENSMUST00000072954
ENSMUST00000065537	ENSMUST00000051698	ENSMUST00000086896
ENSMUST00000188142	ENSMUST00000070805	ENSMUST00000091020
ENSMUST00000042161	ENSMUST00000080856	ENSMUST00000091978
ENSMUST00000151952	ENSMUST00000118432	ENSMUST00000099285
ENSMUST00000144521	ENSMUST00000119946	ENSMUST00000101049
ENSMUST00000202046	ENSMUST00000129452	ENSMUST00000106651
ENSMUST00000060711	ENSMUST00000169343	ENSMUST00000110344
ENSMUST00000200585	ENSMUST00000180086	ENSMUST00000112380
ENSMUST00000107909	ENSMUST00000186033	ENSMUST00000114815
ENSMUST00000027741	ENSMUST00000045473	ENSMUST00000114818
ENSMUST00000107042	ENSMUST00000067425	ENSMUST00000116389
ENSMUST00000047232	ENSMUST00000101298	ENSMUST00000121829
ENSMUST00000047144	ENSMUST00000112969	ENSMUST00000122330
ENSMUST00000184053	ENSMUST00000114270	ENSMUST00000143495
ENSMUST00000088452	ENSMUST00000114537	ENSMUST00000154750
ENSMUST00000088454	ENSMUST00000138268	ENSMUST00000155138
ENSMUST00000100262	ENSMUST00000142494	ENSMUST00000166480
ENSMUST00000076124	ENSMUST00000148618	ENSMUST00000167078
ENSMUST00000066529	ENSMUST00000173696	ENSMUST00000170680
ENSMUST00000023270	ENSMUST00000048670	ENSMUST00000171641
ENSMUST00000072031	ENSMUST00000050833	ENSMUST00000176348
ENSMUST00000165113	ENSMUST00000061318	ENSMUST00000184672
ENSMUST00000172073	ENSMUST00000106342	ENSMUST00000193210
ENSMUST00000084026	ENSMUST00000112689	ENSMUST00000197535
ENSMUST00000142395	ENSMUST00000142609	ENSMUST00000198783
ENSMUST00000178224	ENSMUST00000160359	ENSMUST00000204891
ENSMUST00000037998	ENSMUST00000188866	ENSMUST00000023116
ENSMUST00000097376	ENSMUST00000189316	ENSMUST00000023684
ENSMUST00000072837	ENSMUST00000206414	ENSMUST00000025762
ENSMUST00000042296	ENSMUST00000020118	ENSMUST00000028948
ENSMUST00000108909	ENSMUST00000029694	ENSMUST00000029214
ENSMUST00000082209	ENSMUST00000034065	ENSMUST00000041737
ENSMUST00000108910	ENSMUST00000115385	ENSMUST00000085901
ENSMUST00000037918	ENSMUST00000117363	ENSMUST00000109076
ENSMUST00000161369	ENSMUST00000159386	ENSMUST00000109547
ENSMUST00000086854	ENSMUST00000176500	ENSMUST00000111613
ENSMUST00000112847	ENSMUST00000015138	ENSMUST00000113144
ENSMUST00000112848	ENSMUST00000061875	ENSMUST00000113145
ENSMUST00000035842	ENSMUST00000073339	ENSMUST00000113147
ENSMUST00000109488	ENSMUST00000080281	ENSMUST00000114256
ENSMUST00000062519	ENSMUST00000094962	ENSMUST00000124947
ENSMUST00000115243	ENSMUST00000113247	ENSMUST00000132816
ENSMUST00000111820	ENSMUST00000115128	ENSMUST00000146767
ENSMUST00000084949	ENSMUST00000164337	ENSMUST00000150470
ENSMUST00000146409	ENSMUST00000165033	ENSMUST00000160792
ENSMUST00000036025	ENSMUST00000003669	ENSMUST00000168783
ENSMUST00000125567	ENSMUST00000005504	ENSMUST00000169540
ENSMUST00000027974	ENSMUST00000028335	ENSMUST00000170010
ENSMUST00000134767	ENSMUST00000067786	ENSMUST00000170372
ENSMUST00000084030	ENSMUST00000094441	ENSMUST00000171225
ENSMUST00000084512	ENSMUST00000097291	ENSMUST00000172467
ENSMUST00000059699	ENSMUST00000107510	ENSMUST00000173197
ENSMUST00000178228	ENSMUST00000114307	ENSMUST00000174561
ENSMUST00000109986	ENSMUST00000114308	ENSMUST00000182026
ENSMUST00000176540	ENSMUST00000114310	ENSMUST00000199607
ENSMUST00000080751	ENSMUST00000130379	ENSMUST00000201028
ENSMUST00000069614	ENSMUST00000146919	ENSMUST00000204955
ENSMUST00000073043	ENSMUST00000165104	ENSMUST00000206725
ENSMUST00000105702	ENSMUST00000168126	ENSMUST00000003044
ENSMUST00000017783	ENSMUST00000174665	ENSMUST00000007139
ENSMUST00000045540	ENSMUST00000177714	ENSMUST00000015017
ENSMUST00000057373	ENSMUST00000196780	ENSMUST00000016678
ENSMUST00000139845	ENSMUST00000203011	ENSMUST00000022380
ENSMUST00000065562	ENSMUST00000023774	ENSMUST00000026937
ENSMUST00000061852	ENSMUST00000027941	ENSMUST00000027975
ENSMUST00000098312	ENSMUST00000052798	ENSMUST00000029013
ENSMUST00000149453	ENSMUST00000098613	ENSMUST00000032559
ENSMUST00000000188	ENSMUST00000145678	ENSMUST00000033431
ENSMUST00000111581	ENSMUST00000166618	ENSMUST00000033830
ENSMUST00000166610	ENSMUST00000195117	ENSMUST00000052499
ENSMUST00000171751	ENSMUST00000196077	ENSMUST00000065422
ENSMUST00000018727	ENSMUST00000020657	ENSMUST00000107104
ENSMUST00000041093	ENSMUST00000087951	ENSMUST00000110492
ENSMUST00000175693	ENSMUST00000090042	ENSMUST00000112651
ENSMUST00000176204	ENSMUST00000090046	ENSMUST00000113077
ENSMUST00000048145	ENSMUST00000106343	ENSMUST00000113080
ENSMUST00000035519	ENSMUST00000160405	ENSMUST00000114936
ENSMUST00000090785	ENSMUST00000170653	ENSMUST00000123927
ENSMUST00000098849	ENSMUST00000201198	ENSMUST00000134257
ENSMUST00000154460	ENSMUST00000015137	ENSMUST00000143662
ENSMUST00000100143	ENSMUST00000086046	ENSMUST00000150822
ENSMUST00000075657	ENSMUST00000093905	ENSMUST00000162251
ENSMUST00000063694	ENSMUST00000112563	ENSMUST00000162731
ENSMUST00000069184	ENSMUST00000114541	ENSMUST00000173085
ENSMUST00000072767	ENSMUST00000116423	ENSMUST00000173264
ENSMUST00000107975	ENSMUST00000131992	ENSMUST00000174037
ENSMUST00000107976	ENSMUST00000133604	ENSMUST00000174577
ENSMUST00000117556	ENSMUST00000165219	ENSMUST00000179341
ENSMUST00000159592	ENSMUST00000169754	ENSMUST00000193342
ENSMUST00000169256	ENSMUST00000175781	ENSMUST00000195960
ENSMUST00000029777	ENSMUST00000111233	ENSMUST00000197914
ENSMUST00000128909	ENSMUST00000117600	ENSMUST00000205612
ENSMUST00000048790	ENSMUST00000132004	ENSMUST00000005651
ENSMUST00000191046	ENSMUST00000132435	ENSMUST00000022688
ENSMUST00000135469	ENSMUST00000145963	ENSMUST00000023453
ENSMUST00000149154	ENSMUST00000152136	ENSMUST00000056403
ENSMUST00000143977	ENSMUST00000171689	ENSMUST00000073488
ENSMUST00000174267	ENSMUST00000021147	ENSMUST00000076136
ENSMUST00000123491	ENSMUST00000028034	ENSMUST00000089018
ENSMUST00000097593	ENSMUST00000076435	ENSMUST00000100241
ENSMUST00000137497	ENSMUST00000106411	ENSMUST00000107912
ENSMUST00000040455	ENSMUST00000106413	ENSMUST00000109653
ENSMUST00000062264	ENSMUST00000115487	ENSMUST00000109869
ENSMUST00000093162	ENSMUST00000118440	ENSMUST00000113423
ENSMUST00000167944	ENSMUST00000120689	ENSMUST00000117801
ENSMUST00000060309	ENSMUST00000154236	ENSMUST00000118077
ENSMUST00000180502	ENSMUST00000165955	ENSMUST00000120080
ENSMUST00000042561	ENSMUST00000195749	ENSMUST00000150721
ENSMUST00000132484	ENSMUST00000058764	ENSMUST00000152618
ENSMUST00000026360	ENSMUST00000101313	ENSMUST00000154586
ENSMUST00000169547	ENSMUST00000121287	ENSMUST00000154613
ENSMUST00000105031	ENSMUST00000172748	ENSMUST00000156857
ENSMUST00000117269	ENSMUST00000205744	ENSMUST00000156864
ENSMUST00000115436	ENSMUST00000019723	ENSMUST00000162567
ENSMUST00000115438	ENSMUST00000020885	ENSMUST00000168741
ENSMUST00000156096	ENSMUST00000042275	ENSMUST00000177517
ENSMUST00000167487	ENSMUST00000052969	ENSMUST00000192099
ENSMUST00000032413	ENSMUST00000069794	ENSMUST00000196354
ENSMUST00000021706	ENSMUST00000105371	ENSMUST00000199918
ENSMUST00000112751	ENSMUST00000161052	ENSMUST00000009693
ENSMUST00000169324	ENSMUST00000186983	ENSMUST00000016315
ENSMUST00000060274	ENSMUST00000018561	ENSMUST00000019456
ENSMUST00000002976	ENSMUST00000032264	ENSMUST00000023171
ENSMUST00000071093	ENSMUST00000033734	ENSMUST00000061878
ENSMUST00000106283	ENSMUST00000033939	ENSMUST00000065692
ENSMUST00000079869	ENSMUST00000044634	ENSMUST00000105578
ENSMUST00000054836	ENSMUST00000071650	ENSMUST00000106026
ENSMUST00000034787	ENSMUST00000119212	ENSMUST00000107911
ENSMUST00000124355	ENSMUST00000164408	ENSMUST00000108572
ENSMUST00000040241	ENSMUST00000166010	ENSMUST00000111278
ENSMUST00000120722	ENSMUST00000167032	ENSMUST00000115199
ENSMUST00000137191	ENSMUST00000170300	ENSMUST00000124464
ENSMUST00000072222	ENSMUST00000198914	ENSMUST00000128467
ENSMUST00000080817	ENSMUST00000030453	ENSMUST00000130509
ENSMUST00000111450	ENSMUST00000031072	ENSMUST00000150611
ENSMUST00000028052	ENSMUST00000032879	ENSMUST00000155960
ENSMUST00000032093	ENSMUST00000037285	ENSMUST00000160116
ENSMUST00000113447	ENSMUST00000047023	ENSMUST00000160968
ENSMUST00000106193	ENSMUST00000070538	ENSMUST00000163276
ENSMUST00000113446	ENSMUST00000100812	ENSMUST00000177710
ENSMUST00000171975	ENSMUST00000112693	ENSMUST00000189799
ENSMUST00000048116	ENSMUST00000124834	ENSMUST00000190066
ENSMUST00000069747	ENSMUST00000151999	ENSMUST00000193140
ENSMUST00000094331	ENSMUST00000161220	ENSMUST00000194677
ENSMUST00000142742	ENSMUST00000167962	ENSMUST00000196695
ENSMUST00000106739	ENSMUST00000032585	ENSMUST00000032080
ENSMUST00000195905	ENSMUST00000055485	ENSMUST00000032661
ENSMUST00000030076	ENSMUST00000105466	ENSMUST00000054491
ENSMUST00000037748	ENSMUST00000108298	ENSMUST00000072576
ENSMUST00000113312	ENSMUST00000108300	ENSMUST00000113302
ENSMUST00000030170	ENSMUST00000114888	ENSMUST00000119786
ENSMUST00000071402	ENSMUST00000022064	ENSMUST00000125505
ENSMUST00000019143	ENSMUST00000026217	ENSMUST00000143282
ENSMUST00000172057	ENSMUST00000026823	ENSMUST00000144965
ENSMUST00000066060	ENSMUST00000033313	ENSMUST00000149193
ENSMUST00000185633	ENSMUST00000058009	ENSMUST00000153959
ENSMUST00000089085	ENSMUST00000062525	ENSMUST00000167287
ENSMUST00000125698	ENSMUST00000095333	ENSMUST00000167489
ENSMUST00000055535	ENSMUST00000097368	ENSMUST00000173148
ENSMUST00000171165	ENSMUST00000122816	ENSMUST00000175847
ENSMUST00000186726	ENSMUST00000176242	ENSMUST00000182671
ENSMUST00000109838	ENSMUST00000023693	ENSMUST00000190872
ENSMUST00000094894	ENSMUST00000106980	ENSMUST00000202458
ENSMUST00000049393	ENSMUST00000107190	ENSMUST00000015680
ENSMUST00000114313	ENSMUST00000107539	ENSMUST00000022239
ENSMUST00000147580	ENSMUST00000115011	ENSMUST00000028665
ENSMUST00000026886	ENSMUST00000115979	ENSMUST00000032326
ENSMUST00000102975	ENSMUST00000040423	ENSMUST00000033098
ENSMUST00000031556	ENSMUST00000049348	ENSMUST00000045993
ENSMUST00000176438	ENSMUST00000057792	ENSMUST00000073308
ENSMUST00000080418	ENSMUST00000067205	ENSMUST00000074963
ENSMUST00000163516	ENSMUST00000088614	ENSMUST00000107644
ENSMUST00000049813	ENSMUST00000100304	ENSMUST00000109690
ENSMUST00000081154	ENSMUST00000109287	ENSMUST00000111953
ENSMUST00000112121	ENSMUST00000109288	ENSMUST00000112286
ENSMUST00000043526	ENSMUST00000109868	ENSMUST00000112939
ENSMUST00000098519	ENSMUST00000134027	ENSMUST00000113213
ENSMUST00000109626	ENSMUST00000149384	ENSMUST00000117366
ENSMUST00000151273	ENSMUST00000169371	ENSMUST00000120296
ENSMUST00000184124	ENSMUST00000186219	ENSMUST00000120864
ENSMUST00000075872	ENSMUST00000004145	ENSMUST00000127806
ENSMUST00000039725	ENSMUST00000028392	ENSMUST00000156801
ENSMUST00000059452	ENSMUST00000031640	ENSMUST00000171042
ENSMUST00000043338	ENSMUST00000050226	ENSMUST00000188807
ENSMUST00000021259	ENSMUST00000067664	ENSMUST00000201631
ENSMUST00000049138	ENSMUST00000082108	ENSMUST00000202564
ENSMUST00000137293	ENSMUST00000085108	ENSMUST00000204134
ENSMUST00000030469	ENSMUST00000086421	ENSMUST00000204149
ENSMUST00000112456	ENSMUST00000095806	ENSMUST00000206284
ENSMUST00000054072	ENSMUST00000106213	ENSMUST00000001280
ENSMUST00000069557	ENSMUST00000107356	ENSMUST00000009058
ENSMUST00000113320	ENSMUST00000129021	ENSMUST00000026318
ENSMUST00000167619	ENSMUST00000134458	ENSMUST00000027265
ENSMUST00000078486	ENSMUST00000137357	ENSMUST00000033415
ENSMUST00000000449	ENSMUST00000149022	ENSMUST00000038234
ENSMUST00000101153	ENSMUST00000151346	ENSMUST00000054825
ENSMUST00000132717	ENSMUST00000154824	ENSMUST00000069837
ENSMUST00000150709	ENSMUST00000166176	ENSMUST00000084743
ENSMUST00000027303	ENSMUST00000177451	ENSMUST00000085636
ENSMUST00000020930	ENSMUST00000071248	ENSMUST00000108468
ENSMUST00000184744	ENSMUST00000107973	ENSMUST00000113917
ENSMUST00000156542	ENSMUST00000110865	ENSMUST00000115382
ENSMUST00000110585	ENSMUST00000118570	ENSMUST00000117814
ENSMUST00000105321	ENSMUST00000131306	ENSMUST00000131260
ENSMUST00000151152	ENSMUST00000173699	ENSMUST00000131650
ENSMUST00000027554	ENSMUST00000015277	ENSMUST00000134109
ENSMUST00000029444	ENSMUST00000025804	ENSMUST00000154841
ENSMUST00000063988	ENSMUST00000043189	ENSMUST00000159955
ENSMUST00000076541	ENSMUST00000054442	ENSMUST00000165359
ENSMUST00000054230	ENSMUST00000068225	ENSMUST00000182627
ENSMUST00000140497	ENSMUST00000084301	ENSMUST00000201611
ENSMUST00000087864	ENSMUST00000087927	ENSMUST00000030251
ENSMUST00000091037	ENSMUST00000106220	ENSMUST00000044369
ENSMUST00000113158	ENSMUST00000114280	ENSMUST00000046575
ENSMUST00000202816	ENSMUST00000038600	ENSMUST00000053862
ENSMUST00000147781	ENSMUST00000191906	ENSMUST00000077876
ENSMUST00000098817	ENSMUST00000024873	ENSMUST00000085399
ENSMUST00000119706	ENSMUST00000036665	ENSMUST00000086722
ENSMUST00000168787	ENSMUST00000103233	ENSMUST00000106422
ENSMUST00000021424	ENSMUST00000106224	ENSMUST00000107857
ENSMUST00000038815	ENSMUST00000107661	ENSMUST00000118830
ENSMUST00000170367	ENSMUST00000143400	ENSMUST00000123028
ENSMUST00000025430	ENSMUST00000154891	ENSMUST00000130364
ENSMUST00000174586	ENSMUST00000168176	ENSMUST00000138665
ENSMUST00000149359	ENSMUST00000020767	ENSMUST00000139566
ENSMUST00000108214	ENSMUST00000021920	ENSMUST00000140932
ENSMUST00000108218	ENSMUST00000051772	ENSMUST00000156045
ENSMUST00000201821	ENSMUST00000109460	ENSMUST00000161553
ENSMUST00000183703	ENSMUST00000113308	ENSMUST00000161904
ENSMUST00000089497	ENSMUST00000118623	ENSMUST00000166972
ENSMUST00000089874	ENSMUST00000026415	ENSMUST00000167930
ENSMUST00000107305	ENSMUST00000026416	ENSMUST00000175922
ENSMUST00000032279	ENSMUST00000027863	ENSMUST00000178526
ENSMUST00000040603	ENSMUST00000038719	ENSMUST00000181976
ENSMUST00000098950	ENSMUST00000072406	ENSMUST00000195554
ENSMUST00000088373	ENSMUST00000105916	ENSMUST00000002101
ENSMUST00000188685	ENSMUST00000110831	ENSMUST00000023583
ENSMUST00000113169	ENSMUST00000135017	ENSMUST00000029564
ENSMUST00000190036	ENSMUST00000139398	ENSMUST00000040254
ENSMUST00000069168	ENSMUST00000171795	ENSMUST00000046974
ENSMUST00000082170	ENSMUST00000199032	ENSMUST00000053521
ENSMUST00000084535	ENSMUST00000018476	ENSMUST00000073490
ENSMUST00000098761	ENSMUST00000070420	ENSMUST00000097864
ENSMUST00000137268	ENSMUST00000084894	ENSMUST00000102980
ENSMUST00000074840	ENSMUST00000128353	ENSMUST00000114201
ENSMUST00000155737	ENSMUST00000162821	ENSMUST00000143448
ENSMUST00000024755	ENSMUST00000163751	ENSMUST00000149218
ENSMUST00000062202	ENSMUST00000197841	ENSMUST00000159920
ENSMUST00000028080	ENSMUST00000052725	ENSMUST00000163723
ENSMUST00000070313	ENSMUST00000053871	ENSMUST00000166554
ENSMUST00000105636	ENSMUST00000070084	ENSMUST00000006431
ENSMUST00000135961	ENSMUST00000086056	ENSMUST00000034203
ENSMUST00000053760	ENSMUST00000128483	ENSMUST00000044338
ENSMUST00000043325	ENSMUST00000144950	ENSMUST00000051691
ENSMUST00000118853	ENSMUST00000161235	ENSMUST00000056398
ENSMUST00000029567	ENSMUST00000177916	ENSMUST00000062161
ENSMUST00000160719	ENSMUST00000178271	ENSMUST00000072750
ENSMUST00000112686	ENSMUST00000197082	ENSMUST00000114152
ENSMUST00000056355	ENSMUST00000028137	ENSMUST00000122861
ENSMUST00000107720	ENSMUST00000029908	ENSMUST00000133689
ENSMUST00000152782	ENSMUST00000045372	ENSMUST00000137972
ENSMUST00000037585	ENSMUST00000068980	ENSMUST00000159516
ENSMUST00000021567	ENSMUST00000099538	ENSMUST00000172747
ENSMUST00000103064	ENSMUST00000128099	ENSMUST00000196384
ENSMUST00000190641	ENSMUST00000169807	ENSMUST00000203154
ENSMUST00000033671	ENSMUST00000179765	ENSMUST00000203738
ENSMUST00000121357	ENSMUST00000198214	ENSMUST00000015509
ENSMUST00000113326	ENSMUST00000020215	ENSMUST00000021134
ENSMUST00000113322	ENSMUST00000028639	ENSMUST00000021645
ENSMUST00000091291	ENSMUST00000034171	ENSMUST00000022232
ENSMUST00000124576	ENSMUST00000070166	ENSMUST00000031513
ENSMUST00000067680	ENSMUST00000073029	ENSMUST00000039234
ENSMUST00000133070	ENSMUST00000102538	ENSMUST00000049009
ENSMUST00000171496	ENSMUST00000113603	ENSMUST00000085044
ENSMUST00000036570	ENSMUST00000170690	ENSMUST00000096251
ENSMUST00000037912	ENSMUST00000172070	ENSMUST00000102932
ENSMUST00000168553	ENSMUST00000029459	ENSMUST00000106481
ENSMUST00000073899	ENSMUST00000049271	ENSMUST00000107825
ENSMUST00000076968	ENSMUST00000055604	ENSMUST00000110983
ENSMUST00000169121	ENSMUST00000073782	ENSMUST00000112858
ENSMUST00000060253	ENSMUST00000106547	ENSMUST00000121542
ENSMUST00000090024	ENSMUST00000110301	ENSMUST00000131830
ENSMUST00000131374	ENSMUST00000127061	ENSMUST00000141885
ENSMUST00000172457	ENSMUST00000136451	ENSMUST00000141976
ENSMUST00000086074	ENSMUST00000200132	ENSMUST00000160087
ENSMUST00000199888	ENSMUST00000206794	ENSMUST00000164096
ENSMUST00000027538	ENSMUST00000022287	ENSMUST00000169286
ENSMUST00000027952	ENSMUST00000022727	ENSMUST00000178075
ENSMUST00000087050	ENSMUST00000080929	ENSMUST00000187482
ENSMUST00000050125	ENSMUST00000101191	ENSMUST00000193678
ENSMUST00000108355	ENSMUST00000006286	ENSMUST00000194424
ENSMUST00000134982	ENSMUST00000029507	ENSMUST00000196471
ENSMUST00000155090	ENSMUST00000037646	ENSMUST00000196946
ENSMUST00000033731	ENSMUST00000038477	ENSMUST00000198930
ENSMUST00000114499	ENSMUST00000044068	ENSMUST00000203853
ENSMUST00000032359	ENSMUST00000048374	ENSMUST00000002551
ENSMUST00000199585	ENSMUST00000091694	ENSMUST00000036450
ENSMUST00000167204	ENSMUST00000109088	ENSMUST00000038572
ENSMUST00000060311	ENSMUST00000117994	ENSMUST00000061522
ENSMUST00000041105	ENSMUST00000121034	ENSMUST00000069064
ENSMUST00000047898	ENSMUST00000033009	ENSMUST00000105707
ENSMUST00000105617	ENSMUST00000068071	ENSMUST00000108413
ENSMUST00000097655	ENSMUST00000182685	ENSMUST00000122334
ENSMUST00000183048	ENSMUST00000187537	ENSMUST00000133942
ENSMUST00000026978	ENSMUST00000199581	ENSMUST00000154686
ENSMUST00000055483	ENSMUST00000201360	ENSMUST00000161789
ENSMUST00000115094	ENSMUST00000016638	ENSMUST00000169826
ENSMUST00000115095	ENSMUST00000021262	ENSMUST00000174548
ENSMUST00000116594	ENSMUST00000034133	ENSMUST00000182763
ENSMUST00000029562	ENSMUST00000040638	ENSMUST00000189265
ENSMUST00000111929	ENSMUST00000123170	ENSMUST00000200079
ENSMUST00000181987	ENSMUST00000123709	ENSMUST00000202298
ENSMUST00000030902	ENSMUST00000137071	ENSMUST00000202599
ENSMUST00000097759	ENSMUST00000041183	ENSMUST00000004786
ENSMUST00000105637	ENSMUST00000052168	ENSMUST00000016681
ENSMUST00000105638	ENSMUST00000095017	ENSMUST00000020741
ENSMUST00000106928	ENSMUST00000112505	ENSMUST00000065512
ENSMUST00000077972	ENSMUST00000180657	ENSMUST00000069360
ENSMUST00000107692	ENSMUST00000192150	ENSMUST00000087938
ENSMUST00000107691	ENSMUST00000202261	ENSMUST00000097830
ENSMUST00000114174	ENSMUST00000029092	ENSMUST00000107159
ENSMUST00000048099	ENSMUST00000054536	ENSMUST00000109149
ENSMUST00000107695	ENSMUST00000055454	ENSMUST00000114081
ENSMUST00000029453	ENSMUST00000062092	ENSMUST00000115118
ENSMUST00000031017	ENSMUST00000088233	ENSMUST00000121093
ENSMUST00000079924	ENSMUST00000147282	ENSMUST00000143865
ENSMUST00000117721	ENSMUST00000172429	ENSMUST00000154253
ENSMUST00000114937	ENSMUST00000001185	ENSMUST00000165724
ENSMUST00000045586	ENSMUST00000020575	ENSMUST00000171856
ENSMUST00000124270	ENSMUST00000111513	ENSMUST00000178092
ENSMUST00000023509	ENSMUST00000114418	ENSMUST00000188741
ENSMUST00000132329	ENSMUST00000129162	ENSMUST00000198440
ENSMUST00000146074	ENSMUST00000172282	ENSMUST00000002133
ENSMUST00000046502	ENSMUST00000076258	ENSMUST00000021959
ENSMUST00000036003	ENSMUST00000140761	ENSMUST00000022856
ENSMUST00000188712	ENSMUST00000161295	ENSMUST00000041874
ENSMUST00000114132	ENSMUST00000163475	ENSMUST00000102744
ENSMUST00000029025	ENSMUST00000200570	ENSMUST00000107016
ENSMUST00000199809	ENSMUST00000023629	ENSMUST00000116305
ENSMUST00000077273	ENSMUST00000047762	ENSMUST00000126579
ENSMUST00000108639	ENSMUST00000086167	ENSMUST00000132207
ENSMUST00000127921	ENSMUST00000112532	ENSMUST00000138334
ENSMUST00000079934	ENSMUST00000115612	ENSMUST00000140897
ENSMUST00000110773	ENSMUST00000147380	ENSMUST00000150180
ENSMUST00000110774	ENSMUST00000155712	ENSMUST00000155570
ENSMUST00000163495	ENSMUST00000167002	ENSMUST00000159414
ENSMUST00000178344	ENSMUST00000195980	ENSMUST00000172809
ENSMUST00000038753	ENSMUST00000203914	ENSMUST00000179855
ENSMUST00000078547	ENSMUST00000019386	ENSMUST00000187237
ENSMUST00000032386	ENSMUST00000076592	ENSMUST00000190822
ENSMUST00000154666	ENSMUST00000080557	ENSMUST00000198968
ENSMUST00000099269	ENSMUST00000102688	ENSMUST00000005015
ENSMUST00000155216	ENSMUST00000111654	ENSMUST00000029648
ENSMUST00000099490	ENSMUST00000112530	ENSMUST00000046890
ENSMUST00000105608	ENSMUST00000112531	ENSMUST00000062147
ENSMUST00000028175	ENSMUST00000113743	ENSMUST00000066885
ENSMUST00000156613	ENSMUST00000131810	ENSMUST00000094018
ENSMUST00000161336	ENSMUST00000146261	ENSMUST00000097493
ENSMUST00000162819	ENSMUST00000171158	ENSMUST00000097822
ENSMUST00000162963	ENSMUST00000192463	ENSMUST00000099072
ENSMUST00000030691	ENSMUST00000027916	ENSMUST00000100360
ENSMUST00000025668	ENSMUST00000138622	ENSMUST00000103102
ENSMUST00000035148	ENSMUST00000143241	ENSMUST00000107252
ENSMUST00000170373	ENSMUST00000019439	ENSMUST00000125183
ENSMUST00000115797	ENSMUST00000027533	ENSMUST00000136327
ENSMUST00000115799	ENSMUST00000063707	ENSMUST00000138777
ENSMUST00000097644	ENSMUST00000064190	ENSMUST00000146993
ENSMUST00000174266	ENSMUST00000070748	ENSMUST00000154677
ENSMUST00000003710	ENSMUST00000086145	ENSMUST00000159566
ENSMUST00000151372	ENSMUST00000109462	ENSMUST00000163940
ENSMUST00000031390	ENSMUST00000109617	ENSMUST00000164205
ENSMUST00000200490	ENSMUST00000133634	ENSMUST00000170394
ENSMUST00000047257	ENSMUST00000146150	ENSMUST00000184518
ENSMUST00000053020	ENSMUST00000146640	ENSMUST00000186047
ENSMUST00000146598	ENSMUST00000148330	ENSMUST00000186140
ENSMUST00000159976	ENSMUST00000168937	ENSMUST00000187277
ENSMUST00000002095	ENSMUST00000170918	ENSMUST00000187842
ENSMUST00000114689	ENSMUST00000171108	ENSMUST00000188114
ENSMUST00000143264	ENSMUST00000017065	ENSMUST00000189592
ENSMUST00000107618	ENSMUST00000023631	ENSMUST00000190283
ENSMUST00000140407	ENSMUST00000047903	ENSMUST00000192948
ENSMUST00000020023	ENSMUST00000050958	ENSMUST00000193823
ENSMUST00000110052	ENSMUST00000110361	ENSMUST00000194557
ENSMUST00000028081	ENSMUST00000111653	ENSMUST00000199284
ENSMUST00000106731	ENSMUST00000155348	ENSMUST00000205908
ENSMUST00000043896	ENSMUST00000031795	ENSMUST00000002466
ENSMUST00000099195	ENSMUST00000049355	ENSMUST00000022595
ENSMUST00000188257	ENSMUST00000140581	ENSMUST00000029465
ENSMUST00000031805	ENSMUST00000142424	ENSMUST00000067060
ENSMUST00000069799	ENSMUST00000175925	ENSMUST00000070165
ENSMUST00000036113	ENSMUST00000004326	ENSMUST00000087871
ENSMUST00000174391	ENSMUST00000037968	ENSMUST00000087876
ENSMUST00000075159	ENSMUST00000043269	ENSMUST00000092696
ENSMUST00000169707	ENSMUST00000077115	ENSMUST00000109084
ENSMUST00000087143	ENSMUST00000101632	ENSMUST00000109085
ENSMUST00000198254	ENSMUST00000107977	ENSMUST00000109480
ENSMUST00000029783	ENSMUST00000167679	ENSMUST00000109701
ENSMUST00000001240	ENSMUST00000177497	ENSMUST00000111955
ENSMUST00000063465	ENSMUST00000028691	ENSMUST00000111956
ENSMUST00000079659	ENSMUST00000029740	ENSMUST00000121875
ENSMUST00000189409	ENSMUST00000031080	ENSMUST00000123283
ENSMUST00000027587	ENSMUST00000080008	ENSMUST00000142597
ENSMUST00000107166	ENSMUST00000106529	ENSMUST00000160337
ENSMUST00000155998	ENSMUST00000106619	ENSMUST00000162984
ENSMUST00000028668	ENSMUST00000169114	ENSMUST00000173804
ENSMUST00000031256	ENSMUST00000000645	ENSMUST00000176040
ENSMUST00000054979	ENSMUST00000046064	ENSMUST00000176781
ENSMUST00000113434	ENSMUST00000067638	ENSMUST00000184515
ENSMUST00000034325	ENSMUST00000071592	ENSMUST00000198447
ENSMUST00000155123	ENSMUST00000092887	ENSMUST00000203045
ENSMUST00000195396	ENSMUST00000102488	ENSMUST00000205287
ENSMUST00000002292	ENSMUST00000105854	ENSMUST00000021913
ENSMUST00000079360	ENSMUST00000108375	ENSMUST00000029120
ENSMUST00000097888	ENSMUST00000108376	ENSMUST00000038677
ENSMUST00000039135	ENSMUST00000112220	ENSMUST00000046257
ENSMUST00000105502	ENSMUST00000120095	ENSMUST00000053289
ENSMUST00000068259	ENSMUST00000167856	ENSMUST00000079213
ENSMUST00000201948	ENSMUST00000172303	ENSMUST00000080204
ENSMUST00000111215	ENSMUST00000028741	ENSMUST00000095083
ENSMUST00000076313	ENSMUST00000030984	ENSMUST00000099197
ENSMUST00000179395	ENSMUST00000081702	ENSMUST00000108210
ENSMUST00000045503	ENSMUST00000097666	ENSMUST00000108592
ENSMUST00000052927	ENSMUST00000119527	ENSMUST00000111023
ENSMUST00000103116	ENSMUST00000128428	ENSMUST00000113717
ENSMUST00000145073	ENSMUST00000140489	ENSMUST00000115249
ENSMUST00000107937	ENSMUST00000018810	ENSMUST00000117702
ENSMUST00000058438	ENSMUST00000092433	ENSMUST00000122053
ENSMUST00000206940	ENSMUST00000094273	ENSMUST00000163371
ENSMUST00000042470	ENSMUST00000102691	ENSMUST00000167449
ENSMUST00000120223	ENSMUST00000183268	ENSMUST00000171949
ENSMUST00000015100	ENSMUST00000006435	ENSMUST00000196540
ENSMUST00000156687	ENSMUST00000065536	ENSMUST00000198318
ENSMUST00000049544	ENSMUST00000074216	ENSMUST00000002655
ENSMUST00000084892	ENSMUST00000109737	ENSMUST00000026436
ENSMUST00000139385	ENSMUST00000113421	ENSMUST00000026560
ENSMUST00000164890	ENSMUST00000141507	ENSMUST00000044684
ENSMUST00000037380	ENSMUST00000168871	ENSMUST00000052176
ENSMUST00000135930	ENSMUST00000179943	ENSMUST00000065889
ENSMUST00000109283	ENSMUST00000199261	ENSMUST00000082439
ENSMUST00000112877	ENSMUST00000020896	ENSMUST00000095005
ENSMUST00000132179	ENSMUST00000048966	ENSMUST00000095006
ENSMUST00000076275	ENSMUST00000060067	ENSMUST00000098121
ENSMUST00000168098	ENSMUST00000071543	ENSMUST00000102727
ENSMUST00000115405	ENSMUST00000078902	ENSMUST00000105459
ENSMUST00000040380	ENSMUST00000080208	ENSMUST00000106161
ENSMUST00000060537	ENSMUST00000102582	ENSMUST00000106640
ENSMUST00000197146	ENSMUST00000108374	ENSMUST00000107422
ENSMUST00000005722	ENSMUST00000108719	ENSMUST00000108883
ENSMUST00000163888	ENSMUST00000110942	ENSMUST00000110679
ENSMUST00000039750	ENSMUST00000112680	ENSMUST00000111821
ENSMUST00000160352	ENSMUST00000149110	ENSMUST00000114247
ENSMUST00000199942	ENSMUST00000195955	ENSMUST00000114387
ENSMUST00000027377	ENSMUST00000026425	ENSMUST00000115110
ENSMUST00000066497	ENSMUST00000035899	ENSMUST00000123714
ENSMUST00000079390	ENSMUST00000057692	ENSMUST00000125513
ENSMUST00000010049	ENSMUST00000085393	ENSMUST00000126968
ENSMUST00000078849	ENSMUST00000090214	ENSMUST00000135664
ENSMUST00000023611	ENSMUST00000112428	ENSMUST00000137487
ENSMUST00000166282	ENSMUST00000114281	ENSMUST00000140397
ENSMUST00000056433	ENSMUST00000152158	ENSMUST00000156052
ENSMUST00000171404	ENSMUST00000162155	ENSMUST00000162327
ENSMUST00000036541	ENSMUST00000007236	ENSMUST00000166090
ENSMUST00000105283	ENSMUST00000033044	ENSMUST00000169382
ENSMUST00000065167	ENSMUST00000054607	ENSMUST00000171534
ENSMUST00000040159	ENSMUST00000071492	ENSMUST00000178320
ENSMUST00000068714	ENSMUST00000081574	ENSMUST00000186648
ENSMUST00000037117	ENSMUST00000137150	ENSMUST00000188091
ENSMUST00000106100	ENSMUST00000152452	ENSMUST00000188939
ENSMUST00000106101	ENSMUST00000154293	ENSMUST00000189670
ENSMUST00000028300	ENSMUST00000164868	ENSMUST00000189964
ENSMUST00000114159	ENSMUST00000170207	ENSMUST00000191450
ENSMUST00000179297	ENSMUST00000018880	ENSMUST00000193074
ENSMUST00000166984	ENSMUST00000027571	ENSMUST00000194376
ENSMUST00000091471	ENSMUST00000038185	ENSMUST00000195847
ENSMUST00000183746	ENSMUST00000042594	ENSMUST00000196734
ENSMUST00000022304	ENSMUST00000109368	ENSMUST00000197431
ENSMUST00000029865	ENSMUST00000117675	ENSMUST00000005719
ENSMUST00000068237	ENSMUST00000118229	ENSMUST00000011298
ENSMUST00000041627	ENSMUST00000148835	ENSMUST00000053015
ENSMUST00000059851	ENSMUST00000162126	ENSMUST00000065420
ENSMUST00000111945	ENSMUST00000185479	ENSMUST00000095754
ENSMUST00000020322	ENSMUST00000198752	ENSMUST00000115456
ENSMUST00000081688	ENSMUST00000009420	ENSMUST00000139861
ENSMUST00000107886	ENSMUST00000025161	ENSMUST00000139962
ENSMUST00000033878	ENSMUST00000026520	ENSMUST00000144768
ENSMUST00000054212	ENSMUST00000027289	ENSMUST00000159306
ENSMUST00000119576	ENSMUST00000033741	ENSMUST00000161892
ENSMUST00000065601	ENSMUST00000035861	ENSMUST00000170251
ENSMUST00000111936	ENSMUST00000042412	ENSMUST00000175837
ENSMUST00000128667	ENSMUST00000135151	ENSMUST00000196552
ENSMUST00000028781	ENSMUST00000163452	ENSMUST00000203385
ENSMUST00000125055	ENSMUST00000025036	ENSMUST00000001416
ENSMUST00000168309	ENSMUST00000090849	ENSMUST00000020754
ENSMUST00000188402	ENSMUST00000112650	ENSMUST00000026036
ENSMUST00000060500	ENSMUST00000112654	ENSMUST00000033665
ENSMUST00000041317	ENSMUST00000142610	ENSMUST00000041042
ENSMUST00000136096	ENSMUST00000143927	ENSMUST00000046833
ENSMUST00000018625	ENSMUST00000203796	ENSMUST00000057018
ENSMUST00000147695	ENSMUST00000030814	ENSMUST00000063632
ENSMUST00000139113	ENSMUST00000031583	ENSMUST00000065181
ENSMUST00000099374	ENSMUST00000140135	ENSMUST00000106345
ENSMUST00000105298	ENSMUST00000140871	ENSMUST00000106522
ENSMUST00000130348	ENSMUST00000147732	ENSMUST00000113136
ENSMUST00000171182	ENSMUST00000168213	ENSMUST00000113719
ENSMUST00000099262	ENSMUST00000026173	ENSMUST00000114691
ENSMUST00000081982	ENSMUST00000029005	ENSMUST00000136009
ENSMUST00000163701	ENSMUST00000061326	ENSMUST00000139537
ENSMUST00000202643	ENSMUST00000110551	ENSMUST00000146863
ENSMUST00000049863	ENSMUST00000120375	ENSMUST00000156435
ENSMUST00000201855	ENSMUST00000120411	ENSMUST00000169041
ENSMUST00000075374	ENSMUST00000161744	ENSMUST00000172847
ENSMUST00000094906	ENSMUST00000163061	ENSMUST00000172964
ENSMUST00000108492	ENSMUST00000001079	ENSMUST00000176266
ENSMUST00000126207	ENSMUST00000028702	ENSMUST00000183499
ENSMUST00000199004	ENSMUST00000031354	ENSMUST00000190131
ENSMUST00000100672	ENSMUST00000109911	ENSMUST00000191598
ENSMUST00000102573	ENSMUST00000124474	ENSMUST00000203077
ENSMUST00000204804	ENSMUST00000142718	ENSMUST00000005692
ENSMUST00000044551	ENSMUST00000162944	ENSMUST00000030103
ENSMUST00000126032	ENSMUST00000163677	ENSMUST00000096052
ENSMUST00000137543	ENSMUST00000018361	ENSMUST00000097862
ENSMUST00000171691	ENSMUST00000030400	ENSMUST00000101564
ENSMUST00000081790	ENSMUST00000059229	ENSMUST00000108804
ENSMUST00000166712	ENSMUST00000067780	ENSMUST00000110727
ENSMUST00000179857	ENSMUST00000112429	ENSMUST00000116653
ENSMUST00000073556	ENSMUST00000146626	ENSMUST00000133248
ENSMUST00000102752	ENSMUST00000147105	ENSMUST00000153894
ENSMUST00000086023	ENSMUST00000155594	ENSMUST00000159085
ENSMUST00000189248	ENSMUST00000159311	ENSMUST00000172947
ENSMUST00000057324	ENSMUST00000159713	ENSMUST00000197094
ENSMUST00000064762	ENSMUST00000164484	ENSMUST00000199215
ENSMUST00000111460	ENSMUST00000164752	ENSMUST00000206779
ENSMUST00000151288	ENSMUST00000196655	ENSMUST00000008528
ENSMUST00000038228	ENSMUST00000000384	ENSMUST00000029839
ENSMUST00000162393	ENSMUST00000051145	ENSMUST00000030518
ENSMUST00000022057	ENSMUST00000086835	ENSMUST00000034467
ENSMUST00000029769	ENSMUST00000108702	ENSMUST00000040498
ENSMUST00000152593	ENSMUST00000110665	ENSMUST00000043814
ENSMUST00000111529	ENSMUST00000114585	ENSMUST00000055424
ENSMUST00000114327	ENSMUST00000119031	ENSMUST00000055892
ENSMUST00000098513	ENSMUST00000129342	ENSMUST00000072838
ENSMUST00000028829	ENSMUST00000140948	ENSMUST00000092070
ENSMUST00000040474	ENSMUST00000166294	ENSMUST00000093140
ENSMUST00000132708	ENSMUST00000189616	ENSMUST00000096199
ENSMUST00000147976	ENSMUST00000034090	ENSMUST00000105357
ENSMUST00000048953	ENSMUST00000062009	ENSMUST00000105358
ENSMUST00000055518	ENSMUST00000093298	ENSMUST00000106144
ENSMUST00000109104	ENSMUST00000106228	ENSMUST00000106154
ENSMUST00000032322	ENSMUST00000107626	ENSMUST00000107910
ENSMUST00000203131	ENSMUST00000108831	ENSMUST00000112163
ENSMUST00000176140	ENSMUST00000110220	ENSMUST00000122870
ENSMUST00000040025	ENSMUST00000161181	ENSMUST00000138310
ENSMUST00000046924	ENSMUST00000023146	ENSMUST00000151352
ENSMUST00000171143	ENSMUST00000037687	ENSMUST00000155515
ENSMUST00000073150	ENSMUST00000041965	ENSMUST00000168237
ENSMUST00000159692	ENSMUST00000054399	ENSMUST00000169381
ENSMUST00000023572	ENSMUST00000101316	ENSMUST00000170371
ENSMUST00000155203	ENSMUST00000102528	ENSMUST00000176056
ENSMUST00000169282	ENSMUST00000106312	ENSMUST00000176324
ENSMUST00000169786	ENSMUST00000107100	ENSMUST00000188815
ENSMUST00000187584	ENSMUST00000107624	ENSMUST00000192384
ENSMUST00000191104	ENSMUST00000118545	ENSMUST00000196533
ENSMUST00000022585	ENSMUST00000119485	ENSMUST00000007266
ENSMUST00000064285	ENSMUST00000125875	ENSMUST00000026137
ENSMUST00000039655	ENSMUST00000160056	ENSMUST00000030375
ENSMUST00000093292	ENSMUST00000166135	ENSMUST00000048028
ENSMUST00000109586	ENSMUST00000169712	ENSMUST00000060895
ENSMUST00000149756	ENSMUST00000021467	ENSMUST00000100225
ENSMUST00000204325	ENSMUST00000039855	ENSMUST00000105582
ENSMUST00000063982	ENSMUST00000048646	ENSMUST00000109113
ENSMUST00000132397	ENSMUST00000055549	ENSMUST00000112047
ENSMUST00000053733	ENSMUST00000079857	ENSMUST00000114011
ENSMUST00000070756	ENSMUST00000085027	ENSMUST00000115642
ENSMUST00000113358	ENSMUST00000101225	ENSMUST00000116560
ENSMUST00000203272	ENSMUST00000102781	ENSMUST00000119564
ENSMUST00000088392	ENSMUST00000114812	ENSMUST00000126150
ENSMUST00000163785	ENSMUST00000122101	ENSMUST00000126432
ENSMUST00000028403	ENSMUST00000021527	ENSMUST00000133313
ENSMUST00000130871	ENSMUST00000032963	ENSMUST00000153693
ENSMUST00000102632	ENSMUST00000047099	ENSMUST00000160439
ENSMUST00000054308	ENSMUST00000106197	ENSMUST00000161598
ENSMUST00000131298	ENSMUST00000111300	ENSMUST00000162245
ENSMUST00000192677	ENSMUST00000117102	ENSMUST00000165684
ENSMUST00000090190	ENSMUST00000131483	ENSMUST00000168093
ENSMUST00000034775	ENSMUST00000154241	ENSMUST00000171353
ENSMUST00000042615	ENSMUST00000161977	ENSMUST00000179114
ENSMUST00000113165	ENSMUST00000176617	ENSMUST00000180088
ENSMUST00000113915	ENSMUST00000028804	ENSMUST00000193747
ENSMUST00000118544	ENSMUST00000034164	ENSMUST00000195061
ENSMUST00000037942	ENSMUST00000062306	ENSMUST00000001335
ENSMUST00000184245	ENSMUST00000068994	ENSMUST00000021646
ENSMUST00000090541	ENSMUST00000102886	ENSMUST00000022849
ENSMUST00000104984	ENSMUST00000121484	ENSMUST00000028328
ENSMUST00000022218	ENSMUST00000176531	ENSMUST00000031051
ENSMUST00000170489	ENSMUST00000177129	ENSMUST00000053263
ENSMUST00000130451	ENSMUST00000016309	ENSMUST00000059662
ENSMUST00000161063	ENSMUST00000022504	ENSMUST00000086216
ENSMUST00000067924	ENSMUST00000028187	ENSMUST00000110592
ENSMUST00000044036	ENSMUST00000115333	ENSMUST00000115233
ENSMUST00000052332	ENSMUST00000144389	ENSMUST00000117775
ENSMUST00000068702	ENSMUST00000056820	ENSMUST00000121705
ENSMUST00000090586	ENSMUST00000098585	ENSMUST00000123818
ENSMUST00000111290	ENSMUST00000109570	ENSMUST00000134683
ENSMUST00000111297	ENSMUST00000115850	ENSMUST00000139888
ENSMUST00000178611	ENSMUST00000134538	ENSMUST00000150139
ENSMUST00000032891	ENSMUST00000152243	ENSMUST00000152783
ENSMUST00000025236	ENSMUST00000154583	ENSMUST00000172734
ENSMUST00000025989	ENSMUST00000039007	ENSMUST00000195995
ENSMUST00000042070	ENSMUST00000044691	ENSMUST00000199834
ENSMUST00000111752	ENSMUST00000056972	ENSMUST00000202049
ENSMUST00000035560	ENSMUST00000107262	ENSMUST00000002128
ENSMUST00000004051	ENSMUST00000109129	ENSMUST00000012348
ENSMUST00000099705	ENSMUST00000109837	ENSMUST00000028233
ENSMUST00000113599	ENSMUST00000116378	ENSMUST00000033501
ENSMUST00000110341	ENSMUST00000133362	ENSMUST00000035053
ENSMUST00000042766	ENSMUST00000142938	ENSMUST00000040148
ENSMUST00000078139	ENSMUST00000155778	ENSMUST00000044355
ENSMUST00000108339	ENSMUST00000161954	ENSMUST00000065694
ENSMUST00000108340	ENSMUST00000027769	ENSMUST00000070656
ENSMUST00000172699	ENSMUST00000063719	ENSMUST00000077290
ENSMUST00000127740	ENSMUST00000067936	ENSMUST00000078719
ENSMUST00000189545	ENSMUST00000098595	ENSMUST00000093132
ENSMUST00000092175	ENSMUST00000100162	ENSMUST00000107201
ENSMUST00000184970	ENSMUST00000107729	ENSMUST00000108156
ENSMUST00000026985	ENSMUST00000108234	ENSMUST00000108322
ENSMUST00000021606	ENSMUST00000119003	ENSMUST00000109111
ENSMUST00000061455	ENSMUST00000125114	ENSMUST00000111030
ENSMUST00000099396	ENSMUST00000163300	ENSMUST00000114797
ENSMUST00000033341	ENSMUST00000169406	ENSMUST00000115468
ENSMUST00000164233	ENSMUST00000170347	ENSMUST00000135079
ENSMUST00000167518	ENSMUST00000206425	ENSMUST00000143280
ENSMUST00000054083	ENSMUST00000019749	ENSMUST00000147684
ENSMUST00000205354	ENSMUST00000036462	ENSMUST00000149225
ENSMUST00000135636	ENSMUST00000058577	ENSMUST00000162976
ENSMUST00000046875	ENSMUST00000078691	ENSMUST00000164607
ENSMUST00000064571	ENSMUST00000085217	ENSMUST00000176768
ENSMUST00000047534	ENSMUST00000090896	ENSMUST00000186574
ENSMUST00000060175	ENSMUST00000102726	ENSMUST00000191435
ENSMUST00000029803	ENSMUST00000107956	ENSMUST00000194057
ENSMUST00000105590	ENSMUST00000107957	ENSMUST00000195059
ENSMUST00000023673	ENSMUST00000107958	ENSMUST00000201351
ENSMUST00000121465	ENSMUST00000107959	ENSMUST00000203436
ENSMUST00000102521	ENSMUST00000110302	ENSMUST00000205765
ENSMUST00000106353	ENSMUST00000111299	ENSMUST00000004715
ENSMUST00000148750	ENSMUST00000111332	ENSMUST00000031625
ENSMUST00000029440	ENSMUST00000112430	ENSMUST00000031798
ENSMUST00000021603	ENSMUST00000112431	ENSMUST00000049995
ENSMUST00000030119	ENSMUST00000115334	ENSMUST00000052836
ENSMUST00000057632	ENSMUST00000160882	ENSMUST00000103175
ENSMUST00000068125	ENSMUST00000003513	ENSMUST00000105581
ENSMUST00000076991	ENSMUST00000061242	ENSMUST00000105583
ENSMUST00000100206	ENSMUST00000098143	ENSMUST00000106780
ENSMUST00000045270	ENSMUST00000103107	ENSMUST00000107096
ENSMUST00000109725	ENSMUST00000107829	ENSMUST00000107102
ENSMUST00000137526	ENSMUST00000133861	ENSMUST00000107103
ENSMUST00000034277	ENSMUST00000138112	ENSMUST00000107105
ENSMUST00000018571	ENSMUST00000142392	ENSMUST00000111027
ENSMUST00000142295	ENSMUST00000183468	ENSMUST00000117274
ENSMUST00000028815	ENSMUST00000186634	ENSMUST00000119261
ENSMUST00000117971	ENSMUST00000022471	ENSMUST00000124898
ENSMUST00000004949	ENSMUST00000027512	ENSMUST00000131280
ENSMUST00000038377	ENSMUST00000034776	ENSMUST00000138181
ENSMUST00000022264	ENSMUST00000059515	ENSMUST00000138977
ENSMUST00000031077	ENSMUST00000092892	ENSMUST00000140292
ENSMUST00000058162	ENSMUST00000106495	ENSMUST00000159002
ENSMUST00000139215	ENSMUST00000107579	ENSMUST00000159147
ENSMUST00000088102	ENSMUST00000113796	ENSMUST00000160690
ENSMUST00000113926	ENSMUST00000009617	ENSMUST00000165667
ENSMUST00000113927	ENSMUST00000067752	ENSMUST00000167569
ENSMUST00000039318	ENSMUST00000102830	ENSMUST00000171381
ENSMUST00000109769	ENSMUST00000107258	ENSMUST00000182649
ENSMUST00000061656	ENSMUST00000112129	ENSMUST00000183050
ENSMUST00000119848	ENSMUST00000176047	ENSMUST00000183338
ENSMUST00000187485	ENSMUST00000176731	ENSMUST00000186467
ENSMUST00000046633	ENSMUST00000200744	ENSMUST00000188475
ENSMUST00000121534	ENSMUST00000023359	ENSMUST00000200038
ENSMUST00000029569	ENSMUST00000038332	ENSMUST00000000573
ENSMUST00000053336	ENSMUST00000121489	ENSMUST00000008131
ENSMUST00000070173	ENSMUST00000183638	ENSMUST00000010254
ENSMUST00000109090	ENSMUST00000202444	ENSMUST00000020756
ENSMUST00000007757	ENSMUST00000020478	ENSMUST00000022268
ENSMUST00000044734	ENSMUST00000112507	ENSMUST00000027394
ENSMUST00000035346	ENSMUST00000113190	ENSMUST00000027601
ENSMUST00000139129	ENSMUST00000115327	ENSMUST00000031797
ENSMUST00000044189	ENSMUST00000140384	ENSMUST00000032414
ENSMUST00000109784	ENSMUST00000035430	ENSMUST00000034763
ENSMUST00000170757	ENSMUST00000064635	ENSMUST00000088248
ENSMUST00000169536	ENSMUST00000115802	ENSMUST00000098453
ENSMUST00000200332	ENSMUST00000128402	ENSMUST00000103160
ENSMUST00000125619	ENSMUST00000164309	ENSMUST00000108230
ENSMUST00000033560	ENSMUST00000204348	ENSMUST00000109494
ENSMUST00000086006	ENSMUST00000043650	ENSMUST00000111020
ENSMUST00000175999	ENSMUST00000064821	ENSMUST00000111352
ENSMUST00000084838	ENSMUST00000066277	ENSMUST00000112621
ENSMUST00000118317	ENSMUST00000109454	ENSMUST00000120473
ENSMUST00000055993	ENSMUST00000151341	ENSMUST00000131316
ENSMUST00000064473	ENSMUST00000155309	ENSMUST00000139934
ENSMUST00000162022	ENSMUST00000164756	ENSMUST00000156652
ENSMUST00000032501	ENSMUST00000206801	ENSMUST00000160009
ENSMUST00000186017	ENSMUST00000007959	ENSMUST00000160019
ENSMUST00000090246	ENSMUST00000057169	ENSMUST00000161265
ENSMUST00000197653	ENSMUST00000084366	ENSMUST00000161632
ENSMUST00000050401	ENSMUST00000106242	ENSMUST00000162851
ENSMUST00000148713	ENSMUST00000107770	ENSMUST00000177323
ENSMUST00000130161	ENSMUST00000109736	ENSMUST00000199461
ENSMUST00000165956	ENSMUST00000109738	ENSMUST00000000984
ENSMUST00000049020	ENSMUST00000113186	ENSMUST00000015160
ENSMUST00000124387	ENSMUST00000114059	ENSMUST00000018586
ENSMUST00000142917	ENSMUST00000145013	ENSMUST00000032961
ENSMUST00000030606	ENSMUST00000155480	ENSMUST00000033419
ENSMUST00000147891	ENSMUST00000179416	ENSMUST00000050772
ENSMUST00000113215	ENSMUST00000184550	ENSMUST00000054780
ENSMUST00000193441	ENSMUST00000006646	ENSMUST00000056241
ENSMUST00000029367	ENSMUST00000023849	ENSMUST00000058801
ENSMUST00000143203	ENSMUST00000024159	ENSMUST00000066873
ENSMUST00000097588	ENSMUST00000027677	ENSMUST00000106039
ENSMUST00000034591	ENSMUST00000029480	ENSMUST00000106628
ENSMUST00000090522	ENSMUST00000030784	ENSMUST00000135934
ENSMUST00000109412	ENSMUST00000032479	ENSMUST00000137794
ENSMUST00000155278	ENSMUST00000052183	ENSMUST00000144585
ENSMUST00000040110	ENSMUST00000066155	ENSMUST00000155452
ENSMUST00000095610	ENSMUST00000073575	ENSMUST00000163287
ENSMUST00000044250	ENSMUST00000074422	ENSMUST00000172784
ENSMUST00000154078	ENSMUST00000079976	ENSMUST00000174610
ENSMUST00000098614	ENSMUST00000084184	ENSMUST00000182053
ENSMUST00000052404	ENSMUST00000090006	ENSMUST00000201345
ENSMUST00000151937	ENSMUST00000097561	ENSMUST00000206508
ENSMUST00000102902	ENSMUST00000100334	ENSMUST00000034643
ENSMUST00000102903	ENSMUST00000102931	ENSMUST00000091197
ENSMUST00000032124	ENSMUST00000114386	ENSMUST00000097646
ENSMUST00000078090	ENSMUST00000114388	ENSMUST00000106609
ENSMUST00000089775	ENSMUST00000120705	ENSMUST00000107123
ENSMUST00000085206	ENSMUST00000126074	ENSMUST00000111473
ENSMUST00000163402	ENSMUST00000134744	ENSMUST00000113532
ENSMUST00000186458	ENSMUST00000135304	ENSMUST00000115038
ENSMUST00000109627	ENSMUST00000147656	ENSMUST00000142876
ENSMUST00000117452	ENSMUST00000162170	ENSMUST00000143010
ENSMUST00000066041	ENSMUST00000192410	ENSMUST00000144417
ENSMUST00000056907	ENSMUST00000010205	ENSMUST00000160356
ENSMUST00000003870	ENSMUST00000033930	ENSMUST00000172529
ENSMUST00000025998	ENSMUST00000116574	ENSMUST00000177880
ENSMUST00000034385	ENSMUST00000139661	ENSMUST00000197874
ENSMUST00000111737	ENSMUST00000174205	ENSMUST00000019683
ENSMUST00000160326	ENSMUST00000185001	ENSMUST00000026199
ENSMUST00000023497	ENSMUST00000191578	ENSMUST00000034630
ENSMUST00000135158	ENSMUST00000193874	ENSMUST00000077960
ENSMUST00000068690	ENSMUST00000021796	ENSMUST00000080015
ENSMUST00000025541	ENSMUST00000029570	ENSMUST00000080316
ENSMUST00000079252	ENSMUST00000037593	ENSMUST00000090174
ENSMUST00000181904	ENSMUST00000080299	ENSMUST00000090927
ENSMUST00000026896	ENSMUST00000112931	ENSMUST00000105857
ENSMUST00000063871	ENSMUST00000119797	ENSMUST00000108904
ENSMUST00000047488	ENSMUST00000130732	ENSMUST00000113773
ENSMUST00000031344	ENSMUST00000164744	ENSMUST00000115689
ENSMUST00000041616	ENSMUST00000038287	ENSMUST00000117419
ENSMUST00000020496	ENSMUST00000046245	ENSMUST00000117796
ENSMUST00000098374	ENSMUST00000048788	ENSMUST00000120934
ENSMUST00000105406	ENSMUST00000059857	ENSMUST00000121212
ENSMUST00000044053	ENSMUST00000173824	ENSMUST00000121931
ENSMUST00000165874	ENSMUST00000076306	ENSMUST00000124226
ENSMUST00000041139	ENSMUST00000076941	ENSMUST00000137999
ENSMUST00000145608	ENSMUST00000107357	ENSMUST00000141206
ENSMUST00000204302	ENSMUST00000114975	ENSMUST00000141244
ENSMUST00000061103	ENSMUST00000167841	ENSMUST00000142834
ENSMUST00000100203	ENSMUST00000082125	ENSMUST00000148286
ENSMUST00000108971	ENSMUST00000119149	ENSMUST00000162422
ENSMUST00000034281	ENSMUST00000120959	ENSMUST00000167965
ENSMUST00000066728	ENSMUST00000190096	ENSMUST00000171896
ENSMUST00000130864	ENSMUST00000190715	ENSMUST00000175737
ENSMUST00000160721	ENSMUST00000026578	ENSMUST00000185394
ENSMUST00000108951	ENSMUST00000043183	ENSMUST00000193675
ENSMUST00000124556	ENSMUST00000044011	ENSMUST00000195410
ENSMUST00000171071	ENSMUST00000063470	ENSMUST00000196001
ENSMUST00000200389	ENSMUST00000094151	ENSMUST00000197440
ENSMUST00000113658	ENSMUST00000112583	ENSMUST00000200721
ENSMUST00000142407	ENSMUST00000114220	ENSMUST00000200888
ENSMUST00000078470	ENSMUST00000121334	ENSMUST00000202158
ENSMUST00000110844	ENSMUST00000145184	ENSMUST00000202479
ENSMUST00000125009	ENSMUST00000148731	ENSMUST00000206559
ENSMUST00000029571	ENSMUST00000155606	ENSMUST00000025420
ENSMUST00000030862	ENSMUST00000019701	ENSMUST00000043045
ENSMUST00000114849	ENSMUST00000022458	ENSMUST00000053364
ENSMUST00000130994	ENSMUST00000023655	ENSMUST00000071792
ENSMUST00000067700	ENSMUST00000026390	ENSMUST00000090971
ENSMUST00000171986	ENSMUST00000026862	ENSMUST00000098906
ENSMUST00000035155	ENSMUST00000072835	ENSMUST00000107334
ENSMUST00000054697	ENSMUST00000076091	ENSMUST00000115022
ENSMUST00000069399	ENSMUST00000112599	ENSMUST00000126536
ENSMUST00000077783	ENSMUST00000113768	ENSMUST00000139553
ENSMUST00000159258	ENSMUST00000115854	ENSMUST00000140327
ENSMUST00000078259	ENSMUST00000128260	ENSMUST00000143026
ENSMUST00000111962	ENSMUST00000129515	ENSMUST00000147835
ENSMUST00000068879	ENSMUST00000206038	ENSMUST00000163419
ENSMUST00000095310	ENSMUST00000002400	ENSMUST00000174219
ENSMUST00000105275	ENSMUST00000029658	ENSMUST00000176902
ENSMUST00000124331	ENSMUST00000033547	ENSMUST00000195970
ENSMUST00000066675	ENSMUST00000040990	ENSMUST00000200522
ENSMUST00000070116	ENSMUST00000071652	ENSMUST00000200737
ENSMUST00000034802	ENSMUST00000105271	ENSMUST00000204569
ENSMUST00000072939	ENSMUST00000114058	ENSMUST00000206044
ENSMUST00000091014	ENSMUST00000142271	ENSMUST00000001667
ENSMUST00000187711	ENSMUST00000149228	ENSMUST00000018431
ENSMUST00000195640	ENSMUST00000172271	ENSMUST00000021290
ENSMUST00000107598	ENSMUST00000206301	ENSMUST00000025228
ENSMUST00000147563	ENSMUST00000021810	ENSMUST00000026050
ENSMUST00000165602	ENSMUST00000058879	ENSMUST00000038154
ENSMUST00000025208	ENSMUST00000099349	ENSMUST00000061038
ENSMUST00000043456	ENSMUST00000101075	ENSMUST00000075068
ENSMUST00000044672	ENSMUST00000123693	ENSMUST00000098604
ENSMUST00000095743	ENSMUST00000137222	ENSMUST00000108046
ENSMUST00000098064	ENSMUST00000146203	ENSMUST00000108236
ENSMUST00000107600	ENSMUST00000006629	ENSMUST00000109844
ENSMUST00000102590	ENSMUST00000025212	ENSMUST00000111235
ENSMUST00000135671	ENSMUST00000030281	ENSMUST00000112327
ENSMUST00000029385	ENSMUST00000036206	ENSMUST00000114228
ENSMUST00000034934	ENSMUST00000105300	ENSMUST00000114590
ENSMUST00000106245	ENSMUST00000110372	ENSMUST00000127833
ENSMUST00000032185	ENSMUST00000117341	ENSMUST00000141156
ENSMUST00000093157	ENSMUST00000118263	ENSMUST00000151330
ENSMUST00000136090	ENSMUST00000011877	ENSMUST00000160785
ENSMUST00000045743	ENSMUST00000027202	ENSMUST00000170629
ENSMUST00000061568	ENSMUST00000027414	ENSMUST00000172811
ENSMUST00000145467	ENSMUST00000040846	ENSMUST00000175778
ENSMUST00000043990	ENSMUST00000043138	ENSMUST00000183552
ENSMUST00000112707	ENSMUST00000057501	ENSMUST00000195054
ENSMUST00000131320	ENSMUST00000065388	ENSMUST00000200488
ENSMUST00000174462	ENSMUST00000073228	ENSMUST00000029483
ENSMUST00000106244	ENSMUST00000103006	ENSMUST00000047873
ENSMUST00000160207	ENSMUST00000115356	ENSMUST00000052629
ENSMUST00000028155	ENSMUST00000123320	ENSMUST00000067572
ENSMUST00000113867	ENSMUST00000129475	ENSMUST00000098683
ENSMUST00000113869	ENSMUST00000168828	ENSMUST00000125591
ENSMUST00000113870	ENSMUST00000204645	ENSMUST00000129847
ENSMUST00000148834	ENSMUST00000016279	ENSMUST00000130817
ENSMUST00000084968	ENSMUST00000023356	ENSMUST00000132241
ENSMUST00000166315	ENSMUST00000025791	ENSMUST00000136646
ENSMUST00000075916	ENSMUST00000035218	ENSMUST00000143636
ENSMUST00000089473	ENSMUST00000114057	ENSMUST00000145444
ENSMUST00000035208	ENSMUST00000119141	ENSMUST00000166474
ENSMUST00000037615	ENSMUST00000162751	ENSMUST00000187156
ENSMUST00000071233	ENSMUST00000176262	ENSMUST00000000145
ENSMUST00000124763	ENSMUST00000182283	ENSMUST00000031562
ENSMUST00000136748	ENSMUST00000031862	ENSMUST00000059946
ENSMUST00000171238	ENSMUST00000038128	ENSMUST00000067036
ENSMUST00000202082	ENSMUST00000069298	ENSMUST00000101211
ENSMUST00000202679	ENSMUST00000073527	ENSMUST00000101213
ENSMUST00000146903	ENSMUST00000080728	ENSMUST00000106129
ENSMUST00000095909	ENSMUST00000088737	ENSMUST00000111569
ENSMUST00000055438	ENSMUST00000090826	ENSMUST00000115266
ENSMUST00000131520	ENSMUST00000090935	ENSMUST00000118489
ENSMUST00000093772	ENSMUST00000103031	ENSMUST00000125563
ENSMUST00000022257	ENSMUST00000112601	ENSMUST00000146907
ENSMUST00000110529	ENSMUST00000114446	ENSMUST00000148714
ENSMUST00000165559	ENSMUST00000169003	ENSMUST00000154098
ENSMUST00000032335	ENSMUST00000197567	ENSMUST00000156505
ENSMUST00000100635	ENSMUST00000009705	ENSMUST00000159818
ENSMUST00000192343	ENSMUST00000028118	ENSMUST00000160107
ENSMUST00000029194	ENSMUST00000030434	ENSMUST00000160215
ENSMUST00000069604	ENSMUST00000084488	ENSMUST00000170292
ENSMUST00000130491	ENSMUST00000106435	ENSMUST00000174387
ENSMUST00000189400	ENSMUST00000161227	ENSMUST00000175909
ENSMUST00000200955	ENSMUST00000190997	ENSMUST00000194782
ENSMUST00000055296	ENSMUST00000026987	ENSMUST00000200083
ENSMUST00000118470	ENSMUST00000028525	ENSMUST00000202089
ENSMUST00000161189	ENSMUST00000030436	ENSMUST00000205270
ENSMUST00000174713	ENSMUST00000052678	ENSMUST00000002397
ENSMUST00000081162	ENSMUST00000104962	ENSMUST00000030661
ENSMUST00000104902	ENSMUST00000130778	ENSMUST00000034827
ENSMUST00000115477	ENSMUST00000149395	ENSMUST00000035839
ENSMUST00000043624	ENSMUST00000169919	ENSMUST00000036493
ENSMUST00000109764	ENSMUST00000200558	ENSMUST00000038626
ENSMUST00000099294	ENSMUST00000202031	ENSMUST00000041859
ENSMUST00000174078	ENSMUST00000029696	ENSMUST00000049460
ENSMUST00000109686	ENSMUST00000032105	ENSMUST00000072324
ENSMUST00000118075	ENSMUST00000044005	ENSMUST00000107663
ENSMUST00000121440	ENSMUST00000052029	ENSMUST00000113232
ENSMUST00000005952	ENSMUST00000055433	ENSMUST00000133136
ENSMUST00000040023	ENSMUST00000068387	ENSMUST00000137566
ENSMUST00000125366	ENSMUST00000108675	ENSMUST00000139585
ENSMUST00000137245	ENSMUST00000110627	ENSMUST00000140349
ENSMUST00000148550	ENSMUST00000110628	ENSMUST00000143742
ENSMUST00000046663	ENSMUST00000112811	ENSMUST00000150736
ENSMUST00000115567	ENSMUST00000112815	ENSMUST00000156187
ENSMUST00000091789	ENSMUST00000147277	ENSMUST00000163804
ENSMUST00000115571	ENSMUST00000169560	ENSMUST00000166155
ENSMUST00000075845	ENSMUST00000188770	ENSMUST00000167401
ENSMUST00000108183	ENSMUST00000004430	ENSMUST00000174376
ENSMUST00000108184	ENSMUST00000020341	ENSMUST00000191014
ENSMUST00000058033	ENSMUST00000020705	ENSMUST00000049912
ENSMUST00000115832	ENSMUST00000022702	ENSMUST00000080553
ENSMUST00000199659	ENSMUST00000036031	ENSMUST00000085255
ENSMUST00000154689	ENSMUST00000065253	ENSMUST00000092955
ENSMUST00000029885	ENSMUST00000085374	ENSMUST00000094762
ENSMUST00000141933	ENSMUST00000091089	ENSMUST00000097874
ENSMUST00000004622	ENSMUST00000109985	ENSMUST00000099529
ENSMUST00000065060	ENSMUST00000115313	ENSMUST00000100755
ENSMUST00000105849	ENSMUST00000136699	ENSMUST00000113832
ENSMUST00000156481	ENSMUST00000156431	ENSMUST00000115529
ENSMUST00000001116	ENSMUST00000177381	ENSMUST00000120542
ENSMUST00000151280	ENSMUST00000201769	ENSMUST00000126415
ENSMUST00000040826	ENSMUST00000019378	ENSMUST00000126621
ENSMUST00000147545	ENSMUST00000020323	ENSMUST00000129830
ENSMUST00000170102	ENSMUST00000021208	ENSMUST00000133191
ENSMUST00000048892	ENSMUST00000140452	ENSMUST00000151529
ENSMUST00000048250	ENSMUST00000166821	ENSMUST00000162277
ENSMUST00000136513	ENSMUST00000183301	ENSMUST00000164064
ENSMUST00000047714	ENSMUST00000080141	ENSMUST00000167320
ENSMUST00000153238	ENSMUST00000109278	ENSMUST00000168461
ENSMUST00000032399	ENSMUST00000144826	ENSMUST00000176778
ENSMUST00000075164	ENSMUST00000169083	ENSMUST00000176803
ENSMUST00000078976	ENSMUST00000188997	ENSMUST00000183336
ENSMUST00000160457	ENSMUST00000191275	ENSMUST00000184335
ENSMUST00000031391	ENSMUST00000204482	ENSMUST00000198166
ENSMUST00000106992	ENSMUST00000022587	ENSMUST00000200056
ENSMUST00000092033	ENSMUST00000036387	ENSMUST00000204607
ENSMUST00000099139	ENSMUST00000037484	ENSMUST00000204696
ENSMUST00000136419	ENSMUST00000055815	ENSMUST00000206233
ENSMUST00000161854	ENSMUST00000058045	ENSMUST00000001027
ENSMUST00000047817	ENSMUST00000062041	ENSMUST00000005923
ENSMUST00000146569	ENSMUST00000064307	ENSMUST00000020550
ENSMUST00000189413	ENSMUST00000068795	ENSMUST00000030651
ENSMUST00000202988	ENSMUST00000103008	ENSMUST00000032210
ENSMUST00000130169	ENSMUST00000111477	ENSMUST00000039144
ENSMUST00000166032	ENSMUST00000007253	ENSMUST00000045720
ENSMUST00000001059	ENSMUST00000018803	ENSMUST00000048493
ENSMUST00000105520	ENSMUST00000020957	ENSMUST00000057180
ENSMUST00000190733	ENSMUST00000027579	ENSMUST00000063042
ENSMUST00000111704	ENSMUST00000029186	ENSMUST00000082122
ENSMUST00000191826	ENSMUST00000029257	ENSMUST00000111240
ENSMUST00000023467	ENSMUST00000038949	ENSMUST00000113140
ENSMUST00000160443	ENSMUST00000072875	ENSMUST00000121872
ENSMUST00000176250	ENSMUST00000105720	ENSMUST00000122014
ENSMUST00000179695	ENSMUST00000108860	ENSMUST00000124867
ENSMUST00000111178	ENSMUST00000109478	ENSMUST00000131031
ENSMUST00000036691	ENSMUST00000110017	ENSMUST00000134384
ENSMUST00000044491	ENSMUST00000185656	ENSMUST00000142740
ENSMUST00000066807	ENSMUST00000029759	ENSMUST00000145301
ENSMUST00000118966	ENSMUST00000040668	ENSMUST00000151365
ENSMUST00000056153	ENSMUST00000046839	ENSMUST00000166603
ENSMUST00000183404	ENSMUST00000072727	ENSMUST00000188453
ENSMUST00000060989	ENSMUST00000118498	ENSMUST00000202394
ENSMUST00000084241	ENSMUST00000177207	ENSMUST00000021610
ENSMUST00000109184	ENSMUST00000178474	ENSMUST00000023813
ENSMUST00000044260	ENSMUST00000034239	ENSMUST00000029060
ENSMUST00000049932	ENSMUST00000036153	ENSMUST00000058393
ENSMUST00000191837	ENSMUST00000037565	ENSMUST00000064330
ENSMUST00000040576	ENSMUST00000043314	ENSMUST00000081908
ENSMUST00000044730	ENSMUST00000048371	ENSMUST00000091132
ENSMUST00000107586	ENSMUST00000087485	ENSMUST00000101698
ENSMUST00000122859	ENSMUST00000103172	ENSMUST00000107467
ENSMUST00000113776	ENSMUST00000108862	ENSMUST00000109175
ENSMUST00000153424	ENSMUST00000110888	ENSMUST00000109176
ENSMUST00000106251	ENSMUST00000148235	ENSMUST00000109177
ENSMUST00000191509	ENSMUST00000171349	ENSMUST00000112376
ENSMUST00000051565	ENSMUST00000174202	ENSMUST00000117544
ENSMUST00000162372	ENSMUST00000031565	ENSMUST00000119614
ENSMUST00000027252	ENSMUST00000069533	ENSMUST00000140621
ENSMUST00000027241	ENSMUST00000085102	ENSMUST00000159742
ENSMUST00000113676	ENSMUST00000106255	ENSMUST00000167908
ENSMUST00000033927	ENSMUST00000106257	ENSMUST00000173408
ENSMUST00000020971	ENSMUST00000110243	ENSMUST00000174477
ENSMUST00000062149	ENSMUST00000112889	ENSMUST00000176826
ENSMUST00000145622	ENSMUST00000112891	ENSMUST00000194046
ENSMUST00000028607	ENSMUST00000121471	ENSMUST00000197980
ENSMUST00000035889	ENSMUST00000151254	ENSMUST00000202760
ENSMUST00000076140	ENSMUST00000153713	ENSMUST00000206334
ENSMUST00000113266	ENSMUST00000200840	ENSMUST00000000161
ENSMUST00000153687	ENSMUST00000201421	ENSMUST00000008273
ENSMUST00000057844	ENSMUST00000204807	ENSMUST00000043333
ENSMUST00000113268	ENSMUST00000043172	ENSMUST00000071134
ENSMUST00000113775	ENSMUST00000152223	ENSMUST00000072141
ENSMUST00000154617	ENSMUST00000182755	ENSMUST00000099118
ENSMUST00000030849	ENSMUST00000018737	ENSMUST00000110959
ENSMUST00000102765	ENSMUST00000030637	ENSMUST00000112458
ENSMUST00000041987	ENSMUST00000042724	ENSMUST00000113645
ENSMUST00000114934	ENSMUST00000045909	ENSMUST00000117222
ENSMUST00000145823	ENSMUST00000046571	ENSMUST00000141606
ENSMUST00000087333	ENSMUST00000108858	ENSMUST00000149287
ENSMUST00000101198	ENSMUST00000155689	ENSMUST00000154647
ENSMUST00000112888	ENSMUST00000160063	ENSMUST00000155060
ENSMUST00000112896	ENSMUST00000192146	ENSMUST00000155362
ENSMUST00000023867	ENSMUST00000198017	ENSMUST00000162029
ENSMUST00000059667	ENSMUST00000023502	ENSMUST00000164108
ENSMUST00000089302	ENSMUST00000029454	ENSMUST00000167197
ENSMUST00000111738	ENSMUST00000038027	ENSMUST00000172788
ENSMUST00000023554	ENSMUST00000048359	ENSMUST00000173772
ENSMUST00000035871	ENSMUST00000063339	ENSMUST00000178814
ENSMUST00000159367	ENSMUST00000071782	ENSMUST00000182276
ENSMUST00000167946	ENSMUST00000103019	ENSMUST00000198311
ENSMUST00000128341	ENSMUST00000103020	ENSMUST00000198620
ENSMUST00000135298	ENSMUST00000113756	ENSMUST00000199514
ENSMUST00000136740	ENSMUST00000113759	ENSMUST00000199601
ENSMUST00000176596	ENSMUST00000165540	ENSMUST00000200296
ENSMUST00000112990	ENSMUST00000205136	ENSMUST00000001226
ENSMUST00000112993	ENSMUST00000005620	ENSMUST00000032169
ENSMUST00000043208	ENSMUST00000031205	ENSMUST00000034915
ENSMUST00000078272	ENSMUST00000034017	ENSMUST00000055256
ENSMUST00000001184	ENSMUST00000077962	ENSMUST00000063817
ENSMUST00000042065	ENSMUST00000109152	ENSMUST00000076859
ENSMUST00000135225	ENSMUST00000154650	ENSMUST00000078734
ENSMUST00000021345	ENSMUST00000159164	ENSMUST00000080178
ENSMUST00000047875	ENSMUST00000201010	ENSMUST00000106241
ENSMUST00000123349	ENSMUST00000204936	ENSMUST00000106799
ENSMUST00000148385	ENSMUST00000016452	ENSMUST00000111394
ENSMUST00000137906	ENSMUST00000095457	ENSMUST00000118850
ENSMUST00000144132	ENSMUST00000108775	ENSMUST00000122456
ENSMUST00000028844	ENSMUST00000139069	ENSMUST00000131404
ENSMUST00000033818	ENSMUST00000179054	ENSMUST00000132099
ENSMUST00000136523	ENSMUST00000204054	ENSMUST00000134553
ENSMUST00000165561	ENSMUST00000206832	ENSMUST00000139252
ENSMUST00000162366	ENSMUST00000069712	ENSMUST00000142594
ENSMUST00000025830	ENSMUST00000200271	ENSMUST00000145895
ENSMUST00000182666	ENSMUST00000200543	ENSMUST00000166766
ENSMUST00000056749	ENSMUST00000001812	ENSMUST00000174165
ENSMUST00000159081	ENSMUST00000051831	ENSMUST00000177186
ENSMUST00000159286	ENSMUST00000076260	ENSMUST00000178725
ENSMUST00000159512	ENSMUST00000111758	ENSMUST00000180077
ENSMUST00000160870	ENSMUST00000114410	ENSMUST00000184996
ENSMUST00000193977	ENSMUST00000115319	ENSMUST00000189557
ENSMUST00000107664	ENSMUST00000138505	ENSMUST00000193168
ENSMUST00000163107	ENSMUST00000198042	ENSMUST00000196095
ENSMUST00000049005	ENSMUST00000001825	ENSMUST00000201499
ENSMUST00000049488	ENSMUST00000025681	ENSMUST00000024764
ENSMUST00000114779	ENSMUST00000034307	ENSMUST00000025921
ENSMUST00000034400	ENSMUST00000035973	ENSMUST00000028892
ENSMUST00000021347	ENSMUST00000035983	ENSMUST00000030581
ENSMUST00000044155	ENSMUST00000089982	ENSMUST00000048012
ENSMUST00000090219	ENSMUST00000106112	ENSMUST00000051711
ENSMUST00000178462	ENSMUST00000110374	ENSMUST00000055085
ENSMUST00000020381	ENSMUST00000115316	ENSMUST00000072631
ENSMUST00000041138	ENSMUST00000115317	ENSMUST00000080732
ENSMUST00000107425	ENSMUST00000176612	ENSMUST00000099392
ENSMUST00000089162	ENSMUST00000201383	ENSMUST00000106068
ENSMUST00000179531	ENSMUST00000204097	ENSMUST00000110834
ENSMUST00000051431	ENSMUST00000002350	ENSMUST00000131213
ENSMUST00000048128	ENSMUST00000012540	ENSMUST00000137520
ENSMUST00000037607	ENSMUST00000022609	ENSMUST00000151609
ENSMUST00000080933	ENSMUST00000027881	ENSMUST00000165965
ENSMUST00000046316	ENSMUST00000084616	ENSMUST00000171721
ENSMUST00000057015	ENSMUST00000108661	ENSMUST00000173485
ENSMUST00000141382	ENSMUST00000112580	ENSMUST00000176178
ENSMUST00000074618	ENSMUST00000112581	ENSMUST00000186557
ENSMUST00000174418	ENSMUST00000113307	ENSMUST00000191916
ENSMUST00000199070	ENSMUST00000162041	ENSMUST00000019911
ENSMUST00000092640	ENSMUST00000178134	ENSMUST00000019982
ENSMUST00000121927	ENSMUST00000012679	ENSMUST00000023501
ENSMUST00000138024	ENSMUST00000031221	ENSMUST00000030292
ENSMUST00000164235	ENSMUST00000033149	ENSMUST00000051364
ENSMUST00000069817	ENSMUST00000076467	ENSMUST00000051495
ENSMUST00000031281	ENSMUST00000103057	ENSMUST00000055819
ENSMUST00000042078	ENSMUST00000115251	ENSMUST00000059021
ENSMUST00000114065	ENSMUST00000135071	ENSMUST00000062350
ENSMUST00000169035	ENSMUST00000020145	ENSMUST00000063672
ENSMUST00000183432	ENSMUST00000072896	ENSMUST00000088040
ENSMUST00000069107	ENSMUST00000094868	ENSMUST00000092213
ENSMUST00000161557	ENSMUST00000106103	ENSMUST00000098754
ENSMUST00000166713	ENSMUST00000106613	ENSMUST00000102793
ENSMUST00000188332	ENSMUST00000114572	ENSMUST00000105712
ENSMUST00000040320	ENSMUST00000117196	ENSMUST00000106356
ENSMUST00000127569	ENSMUST00000118261	ENSMUST00000107051
ENSMUST00000163754	ENSMUST00000123301	ENSMUST00000108861
ENSMUST00000085077	ENSMUST00000200039	ENSMUST00000109585
ENSMUST00000053506	ENSMUST00000205822	ENSMUST00000110945
ENSMUST00000102762	ENSMUST00000004055	ENSMUST00000113230
ENSMUST00000027505	ENSMUST00000037764	ENSMUST00000115522
ENSMUST00000076615	ENSMUST00000046490	ENSMUST00000125383
ENSMUST00000134727	ENSMUST00000055844	ENSMUST00000127117
ENSMUST00000162280	ENSMUST00000059042	ENSMUST00000130620
ENSMUST00000003121	ENSMUST00000086130	ENSMUST00000134668
ENSMUST00000206479	ENSMUST00000111700	ENSMUST00000134748
ENSMUST00000112346	ENSMUST00000119718	ENSMUST00000134879
ENSMUST00000170998	ENSMUST00000151146	ENSMUST00000143228
ENSMUST00000130320	ENSMUST00000153700	ENSMUST00000147730
ENSMUST00000032066	ENSMUST00000164016	ENSMUST00000147912
ENSMUST00000117513	ENSMUST00000167667	ENSMUST00000154670
ENSMUST00000204620	ENSMUST00000169734	ENSMUST00000175888
ENSMUST00000034175	ENSMUST00000200342	ENSMUST00000186259
ENSMUST00000111220	ENSMUST00000016654	ENSMUST00000195855
ENSMUST00000170461	ENSMUST00000026156	ENSMUST00000206547
ENSMUST00000006761	ENSMUST00000035101	ENSMUST00000000260
ENSMUST00000027973	ENSMUST00000047558	ENSMUST00000023828
ENSMUST00000081079	ENSMUST00000056755	ENSMUST00000033051
ENSMUST00000095076	ENSMUST00000060251	ENSMUST00000035980
ENSMUST00000179721	ENSMUST00000065478	ENSMUST00000042219
ENSMUST00000043148	ENSMUST00000153985	ENSMUST00000072751
ENSMUST00000021201	ENSMUST00000163812	ENSMUST00000079121
ENSMUST00000029667	ENSMUST00000023151	ENSMUST00000088652
ENSMUST00000019075	ENSMUST00000091614	ENSMUST00000093399
ENSMUST00000114575	ENSMUST00000108328	ENSMUST00000114299
ENSMUST00000114576	ENSMUST00000108329	ENSMUST00000119158
ENSMUST00000114577	ENSMUST00000111664	ENSMUST00000129712
ENSMUST00000035497	ENSMUST00000111665	ENSMUST00000143030
ENSMUST00000115300	ENSMUST00000137707	ENSMUST00000145310
ENSMUST00000132974	ENSMUST00000141052	ENSMUST00000166117
ENSMUST00000026670	ENSMUST00000162986	ENSMUST00000168062
ENSMUST00000097998	ENSMUST00000173429	ENSMUST00000177383
ENSMUST00000137913	ENSMUST00000178684	ENSMUST00000205360
ENSMUST00000204496	ENSMUST00000009411	ENSMUST00000005122
ENSMUST00000132374	ENSMUST00000026557	ENSMUST00000020077
ENSMUST00000086521	ENSMUST00000031555	ENSMUST00000021306
ENSMUST00000163048	ENSMUST00000036247	ENSMUST00000027128
ENSMUST00000022535	ENSMUST00000053664	ENSMUST00000028831
ENSMUST00000205119	ENSMUST00000078163	ENSMUST00000070724
ENSMUST00000005255	ENSMUST00000082057	ENSMUST00000080001
ENSMUST00000061280	ENSMUST00000108955	ENSMUST00000105879
ENSMUST00000065716	ENSMUST00000111261	ENSMUST00000107060
ENSMUST00000020301	ENSMUST00000114861	ENSMUST00000107368
ENSMUST00000105460	ENSMUST00000114862	ENSMUST00000124731
ENSMUST00000161779	ENSMUST00000114864	ENSMUST00000131232
ENSMUST00000165536	ENSMUST00000120213	ENSMUST00000133224
ENSMUST00000037618	ENSMUST00000120349	ENSMUST00000139725
ENSMUST00000064679	ENSMUST00000150545	ENSMUST00000144416
ENSMUST00000113865	ENSMUST00000174051	ENSMUST00000145858
ENSMUST00000173078	ENSMUST00000076326	ENSMUST00000177537
ENSMUST00000199322	ENSMUST00000089378	ENSMUST00000178188
ENSMUST00000201912	ENSMUST00000100036	ENSMUST00000178238
ENSMUST00000203078	ENSMUST00000109236	ENSMUST00000178383
ENSMUST00000105566	ENSMUST00000112508	ENSMUST00000192527
ENSMUST00000125086	ENSMUST00000164659	ENSMUST00000023920
ENSMUST00000111118	ENSMUST00000177883	ENSMUST00000025714
ENSMUST00000184867	ENSMUST00000182207	ENSMUST00000035604
ENSMUST00000087360	ENSMUST00000182269	ENSMUST00000038889
ENSMUST00000114875	ENSMUST00000183074	ENSMUST00000045697
ENSMUST00000114976	ENSMUST00000183148	ENSMUST00000046094
ENSMUST00000032134	ENSMUST00000183169	ENSMUST00000066984
ENSMUST00000048216	ENSMUST00000183261	ENSMUST00000071510
ENSMUST00000078647	ENSMUST00000199775	ENSMUST00000079764
ENSMUST00000139793	ENSMUST00000204257	ENSMUST00000101113
ENSMUST00000031106	ENSMUST00000028763	ENSMUST00000101454
ENSMUST00000038295	ENSMUST00000029784	ENSMUST00000102711
ENSMUST00000105082	ENSMUST00000039990	ENSMUST00000102769
ENSMUST00000114468	ENSMUST00000059562	ENSMUST00000103154
ENSMUST00000006669	ENSMUST00000096494	ENSMUST00000105645
ENSMUST00000128293	ENSMUST00000099537	ENSMUST00000113301
ENSMUST00000035635	ENSMUST00000110783	ENSMUST00000114151
ENSMUST00000089520	ENSMUST00000114006	ENSMUST00000122402
ENSMUST00000190081	ENSMUST00000147139	ENSMUST00000133869
ENSMUST00000056924	ENSMUST00000173341	ENSMUST00000155983
ENSMUST00000073889	ENSMUST00000176300	ENSMUST00000159771
ENSMUST00000122092	ENSMUST00000197558	ENSMUST00000191959
ENSMUST00000129956	ENSMUST00000199222	ENSMUST00000019854
ENSMUST00000032383	ENSMUST00000003850	ENSMUST00000029448
ENSMUST00000111701	ENSMUST00000060553	ENSMUST00000033512
ENSMUST00000111702	ENSMUST00000070923	ENSMUST00000048766
ENSMUST00000029445	ENSMUST00000097785	ENSMUST00000055990
ENSMUST00000020315	ENSMUST00000100764	ENSMUST00000071280
ENSMUST00000032196	ENSMUST00000112059	ENSMUST00000106237
ENSMUST00000086465	ENSMUST00000113458	ENSMUST00000115591
ENSMUST00000161326	ENSMUST00000113462	ENSMUST00000121048
ENSMUST00000030508	ENSMUST00000121270	ENSMUST00000121920
ENSMUST00000141305	ENSMUST00000137166	ENSMUST00000126333
ENSMUST00000152979	ENSMUST00000174172	ENSMUST00000129358
ENSMUST00000000199	ENSMUST00000014812	ENSMUST00000132949
ENSMUST00000194785	ENSMUST00000023462	ENSMUST00000135390
ENSMUST00000070080	ENSMUST00000037901	ENSMUST00000162252
ENSMUST00000021091	ENSMUST00000064701	ENSMUST00000167070
ENSMUST00000107289	ENSMUST00000071642	ENSMUST00000169124
ENSMUST00000115777	ENSMUST00000077182	ENSMUST00000169415
ENSMUST00000102520	ENSMUST00000087409	ENSMUST00000172661
ENSMUST00000102834	ENSMUST00000092404	ENSMUST00000177111
ENSMUST00000055931	ENSMUST00000114833	ENSMUST00000177480
ENSMUST00000031069	ENSMUST00000126243	ENSMUST00000179554
ENSMUST00000109795	ENSMUST00000138349	ENSMUST00000179569
ENSMUST00000121820	ENSMUST00000167780	ENSMUST00000184694
ENSMUST00000177232	ENSMUST00000020171	ENSMUST00000187242
ENSMUST00000020683	ENSMUST00000070801	ENSMUST00000192650
ENSMUST00000120129	ENSMUST00000107526	ENSMUST00000020718
ENSMUST00000068519	ENSMUST00000112519	ENSMUST00000020721
ENSMUST00000144331	ENSMUST00000149533	ENSMUST00000021240
ENSMUST00000169480	ENSMUST00000172715	ENSMUST00000025385
ENSMUST00000126239	ENSMUST00000019677	ENSMUST00000029972
ENSMUST00000193266	ENSMUST00000041438	ENSMUST00000031055
ENSMUST00000156690	ENSMUST00000045296	ENSMUST00000032748
ENSMUST00000109405	ENSMUST00000076212	ENSMUST00000042191
ENSMUST00000018691	ENSMUST00000099931	ENSMUST00000043865
ENSMUST00000159786	ENSMUST00000106054	ENSMUST00000070215
ENSMUST00000103114	ENSMUST00000106478	ENSMUST00000073724
ENSMUST00000166097	ENSMUST00000106513	ENSMUST00000079441
ENSMUST00000136012	ENSMUST00000110731	ENSMUST00000084563
ENSMUST00000026927	ENSMUST00000120509	ENSMUST00000094604
ENSMUST00000162645	ENSMUST00000131522	ENSMUST00000096321
ENSMUST00000106307	ENSMUST00000146764	ENSMUST00000106381
ENSMUST00000018353	ENSMUST00000155346	ENSMUST00000108131
ENSMUST00000088291	ENSMUST00000174155	ENSMUST00000108132
ENSMUST00000108872	ENSMUST00000174354	ENSMUST00000108133
ENSMUST00000143841	ENSMUST00000174513	ENSMUST00000108134
ENSMUST00000145353	ENSMUST00000174772	ENSMUST00000114179
ENSMUST00000173286	ENSMUST00000189702	ENSMUST00000148484
ENSMUST00000080036	ENSMUST00000202143	ENSMUST00000167140
ENSMUST00000133154	ENSMUST00000002444	ENSMUST00000167612
ENSMUST00000176510	ENSMUST00000086801	ENSMUST00000169133
ENSMUST00000169938	ENSMUST00000099723	ENSMUST00000169489
ENSMUST00000024816	ENSMUST00000103109	ENSMUST00000170588
ENSMUST00000111963	ENSMUST00000110095	ENSMUST00000172089
ENSMUST00000177594	ENSMUST00000111369	ENSMUST00000173779
ENSMUST00000084289	ENSMUST00000111370	ENSMUST00000173898
ENSMUST00000154827	ENSMUST00000114989	ENSMUST00000202681
ENSMUST00000186368	ENSMUST00000172142	ENSMUST00000206184
ENSMUST00000081028	ENSMUST00000183136	ENSMUST00000052999
ENSMUST00000183471	ENSMUST00000198316	ENSMUST00000061251
ENSMUST00000020958	ENSMUST00000001456	ENSMUST00000064807
ENSMUST00000108336	ENSMUST00000025694	ENSMUST00000080926
ENSMUST00000020986	ENSMUST00000027940	ENSMUST00000108975
ENSMUST00000191550	ENSMUST00000092673	ENSMUST00000109087
ENSMUST00000048544	ENSMUST00000100832	ENSMUST00000110333
ENSMUST00000070524	ENSMUST00000103121	ENSMUST00000111472
ENSMUST00000041730	ENSMUST00000109861	ENSMUST00000112214
ENSMUST00000044165	ENSMUST00000129788	ENSMUST00000116586
ENSMUST00000102993	ENSMUST00000164378	ENSMUST00000121591
ENSMUST00000117237	ENSMUST00000169094	ENSMUST00000124648
ENSMUST00000164056	ENSMUST00000182179	ENSMUST00000126131
ENSMUST00000166743	ENSMUST00000020018	ENSMUST00000129327
ENSMUST00000177417	ENSMUST00000030269	ENSMUST00000129435
ENSMUST00000081582	ENSMUST00000031486	ENSMUST00000131563
ENSMUST00000191854	ENSMUST00000035597	ENSMUST00000132358
ENSMUST00000026221	ENSMUST00000050850	ENSMUST00000142683
ENSMUST00000049185	ENSMUST00000107366	ENSMUST00000143366
ENSMUST00000097474	ENSMUST00000205438	ENSMUST00000146557
ENSMUST00000040325	ENSMUST00000059102	ENSMUST00000165758
ENSMUST00000164225	ENSMUST00000095580	ENSMUST00000166409
ENSMUST00000050078	ENSMUST00000165343	ENSMUST00000173542
ENSMUST00000039424	ENSMUST00000197681	ENSMUST00000185956
ENSMUST00000112572	ENSMUST00000001566	ENSMUST00000194815
ENSMUST00000114000	ENSMUST00000012612	ENSMUST00000019229
ENSMUST00000081713	ENSMUST00000042844	ENSMUST00000029268
ENSMUST00000049836	ENSMUST00000057793	ENSMUST00000038705
ENSMUST00000107032	ENSMUST00000088001	ENSMUST00000084319
ENSMUST00000162735	ENSMUST00000108923	ENSMUST00000087559
ENSMUST00000196814	ENSMUST00000109786	ENSMUST00000097529
ENSMUST00000092834	ENSMUST00000109787	ENSMUST00000097626
ENSMUST00000052774	ENSMUST00000115101	ENSMUST00000097778
ENSMUST00000069180	ENSMUST00000122302	ENSMUST00000100323
ENSMUST00000182024	ENSMUST00000131670	ENSMUST00000105485
ENSMUST00000030868	ENSMUST00000151296	ENSMUST00000110227
ENSMUST00000151826	ENSMUST00000188347	ENSMUST00000114293
ENSMUST00000027743	ENSMUST00000195156	ENSMUST00000115688
ENSMUST00000021284	ENSMUST00000200566	ENSMUST00000125450
ENSMUST00000027837	ENSMUST00000205568	ENSMUST00000128731
ENSMUST00000108674	ENSMUST00000020262	ENSMUST00000131550
ENSMUST00000111263	ENSMUST00000040689	ENSMUST00000132819
ENSMUST00000194641	ENSMUST00000046290	ENSMUST00000132869
ENSMUST00000166312	ENSMUST00000084589	ENSMUST00000140061
ENSMUST00000108709	ENSMUST00000097786	ENSMUST00000145210
ENSMUST00000127799	ENSMUST00000109620	ENSMUST00000154430
ENSMUST00000145302	ENSMUST00000114993	ENSMUST00000167711
ENSMUST00000202179	ENSMUST00000165537	ENSMUST00000170007
ENSMUST00000054287	ENSMUST00000184783	ENSMUST00000173511
ENSMUST00000067410	ENSMUST00000028909	ENSMUST00000188097
ENSMUST00000139210	ENSMUST00000029719	ENSMUST00000193330
ENSMUST00000145614	ENSMUST00000032998	ENSMUST00000202241
ENSMUST00000169449	ENSMUST00000048657	ENSMUST00000018246
ENSMUST00000092566	ENSMUST00000051011	ENSMUST00000019063
ENSMUST00000152006	ENSMUST00000065766	ENSMUST00000022567
ENSMUST00000085245	ENSMUST00000081224	ENSMUST00000026234
ENSMUST00000100770	ENSMUST00000110030	ENSMUST00000030446
ENSMUST00000195650	ENSMUST00000110394	ENSMUST00000034206
ENSMUST00000033158	ENSMUST00000111999	ENSMUST00000034382
ENSMUST00000037353	ENSMUST00000120633	ENSMUST00000034964
ENSMUST00000020904	ENSMUST00000128691	ENSMUST00000046389
ENSMUST00000029499	ENSMUST00000135455	ENSMUST00000077353
ENSMUST00000185919	ENSMUST00000036340	ENSMUST00000097558
ENSMUST00000034746	ENSMUST00000045905	ENSMUST00000100813
ENSMUST00000059899	ENSMUST00000046763	ENSMUST00000101472
ENSMUST00000197336	ENSMUST00000056228	ENSMUST00000105643
ENSMUST00000092415	ENSMUST00000094287	ENSMUST00000108609
ENSMUST00000040915	ENSMUST00000113030	ENSMUST00000111948
ENSMUST00000090858	ENSMUST00000115104	ENSMUST00000113643
ENSMUST00000060762	ENSMUST00000198180	ENSMUST00000115130
ENSMUST00000066610	ENSMUST00000015049	ENSMUST00000130839
ENSMUST00000054547	ENSMUST00000020411	ENSMUST00000150636
ENSMUST00000182884	ENSMUST00000023918	ENSMUST00000152160
ENSMUST00000107206	ENSMUST00000031445	ENSMUST00000159228
ENSMUST00000135218	ENSMUST00000119499	ENSMUST00000170336
ENSMUST00000170857	ENSMUST00000121409	ENSMUST00000172616
ENSMUST00000033800	ENSMUST00000137311	ENSMUST00000177934
ENSMUST00000099311	ENSMUST00000018186	ENSMUST00000183976
ENSMUST00000028102	ENSMUST00000036734	ENSMUST00000183979
ENSMUST00000106656	ENSMUST00000044190	ENSMUST00000017629
ENSMUST00000087374	ENSMUST00000063314	ENSMUST00000022038
ENSMUST00000114107	ENSMUST00000109589	ENSMUST00000033913
ENSMUST00000036540	ENSMUST00000112930	ENSMUST00000041659
ENSMUST00000168334	ENSMUST00000124436	ENSMUST00000045644
ENSMUST00000061586	ENSMUST00000169377	ENSMUST00000065900
ENSMUST00000114958	ENSMUST00000020309	ENSMUST00000069345
ENSMUST00000169172	ENSMUST00000025930	ENSMUST00000073881
ENSMUST00000036872	ENSMUST00000030841	ENSMUST00000081204
ENSMUST00000186617	ENSMUST00000112974	ENSMUST00000086993
ENSMUST00000076674	ENSMUST00000114113	ENSMUST00000089377
ENSMUST00000093859	ENSMUST00000136319	ENSMUST00000099362
ENSMUST00000114397	ENSMUST00000138532	ENSMUST00000102646
ENSMUST00000033429	ENSMUST00000199450	ENSMUST00000106155
ENSMUST00000051209	ENSMUST00000000894	ENSMUST00000107147
ENSMUST00000192409	ENSMUST00000006544	ENSMUST00000115590
ENSMUST00000066285	ENSMUST00000055792	ENSMUST00000116400
ENSMUST00000020999	ENSMUST00000056288	ENSMUST00000119173
ENSMUST00000037557	ENSMUST00000062753	ENSMUST00000121925
ENSMUST00000046274	ENSMUST00000063857	ENSMUST00000132102
ENSMUST00000073792	ENSMUST00000064664	ENSMUST00000137769
ENSMUST00000109486	ENSMUST00000095350	ENSMUST00000141078
ENSMUST00000141497	ENSMUST00000099691	ENSMUST00000144850
ENSMUST00000170935	ENSMUST00000101120	ENSMUST00000161237
ENSMUST00000101118	ENSMUST00000162854	ENSMUST00000172079
ENSMUST00000115781	ENSMUST00000201286	ENSMUST00000173240
ENSMUST00000112238	ENSMUST00000045154	ENSMUST00000173736
ENSMUST00000113778	ENSMUST00000065135	ENSMUST00000173910
ENSMUST00000113780	ENSMUST00000195561	ENSMUST00000174547
ENSMUST00000189542	ENSMUST00000025723	ENSMUST00000174663
ENSMUST00000020234	ENSMUST00000028224	ENSMUST00000177234
ENSMUST00000074733	ENSMUST00000030760	ENSMUST00000183850
ENSMUST00000109931	ENSMUST00000041860	ENSMUST00000185896
ENSMUST00000113779	ENSMUST00000077775	ENSMUST00000185913
ENSMUST00000162234	ENSMUST00000109426	ENSMUST00000203142
ENSMUST00000079314	ENSMUST00000113099	ENSMUST00000023391
ENSMUST00000111817	ENSMUST00000134667	ENSMUST00000028200
ENSMUST00000113781	ENSMUST00000148430	ENSMUST00000029684
ENSMUST00000113783	ENSMUST00000156550	ENSMUST00000034953
ENSMUST00000132202	ENSMUST00000190696	ENSMUST00000037218
ENSMUST00000028583	ENSMUST00000001115	ENSMUST00000038445
ENSMUST00000068304	ENSMUST00000011934	ENSMUST00000054178
ENSMUST00000190116	ENSMUST00000021574	ENSMUST00000056146
ENSMUST00000138762	ENSMUST00000022140	ENSMUST00000089187
ENSMUST00000153758	ENSMUST00000040907	ENSMUST00000096252
ENSMUST00000026150	ENSMUST00000046073	ENSMUST00000106041
ENSMUST00000127974	ENSMUST00000067491	ENSMUST00000107494
ENSMUST00000148810	ENSMUST00000099981	ENSMUST00000120697
ENSMUST00000003612	ENSMUST00000154032	ENSMUST00000125435
ENSMUST00000043313	ENSMUST00000168600	ENSMUST00000130300
ENSMUST00000107172	ENSMUST00000174748	ENSMUST00000148480
ENSMUST00000107173	ENSMUST00000027810	ENSMUST00000163747
ENSMUST00000151678	ENSMUST00000029842	ENSMUST00000166938
ENSMUST00000199300	ENSMUST00000042556	ENSMUST00000169783
ENSMUST00000006235	ENSMUST00000065482	ENSMUST00000170518
ENSMUST00000179139	ENSMUST00000080145	ENSMUST00000174514
ENSMUST00000119154	ENSMUST00000097543	ENSMUST00000192565
ENSMUST00000070699	ENSMUST00000112160	ENSMUST00000193258
ENSMUST00000110647	ENSMUST00000154902	ENSMUST00000006139
ENSMUST00000110648	ENSMUST00000174603	ENSMUST00000019405
ENSMUST00000028499	ENSMUST00000025704	ENSMUST00000023448
ENSMUST00000060632	ENSMUST00000029714	ENSMUST00000024179
ENSMUST00000091237	ENSMUST00000031309	ENSMUST00000025752
ENSMUST00000093301	ENSMUST00000032132	ENSMUST00000033012
ENSMUST00000109556	ENSMUST00000053287	ENSMUST00000034463
ENSMUST00000111740	ENSMUST00000079083	ENSMUST00000041524
ENSMUST00000141116	ENSMUST00000080572	ENSMUST00000045428
ENSMUST00000160479	ENSMUST00000090981	ENSMUST00000063682
ENSMUST00000186469	ENSMUST00000112657	ENSMUST00000102540
ENSMUST00000192185	ENSMUST00000112658	ENSMUST00000102541
ENSMUST00000120381	ENSMUST00000141972	ENSMUST00000105366
ENSMUST00000196755	ENSMUST00000154873	ENSMUST00000109148
ENSMUST00000084524	ENSMUST00000176207	ENSMUST00000115685
ENSMUST00000186485	ENSMUST00000177814	ENSMUST00000119103
ENSMUST00000067620	ENSMUST00000185492	ENSMUST00000120083
ENSMUST00000077355	ENSMUST00000186156	ENSMUST00000128234
ENSMUST00000112835	ENSMUST00000024748	ENSMUST00000135991
ENSMUST00000112836	ENSMUST00000031435	ENSMUST00000141378
ENSMUST00000114012	ENSMUST00000058295	ENSMUST00000150278
ENSMUST00000114015	ENSMUST00000059056	ENSMUST00000162456
ENSMUST00000125271	ENSMUST00000063199	ENSMUST00000166838
ENSMUST00000045097	ENSMUST00000101343	ENSMUST00000167497
ENSMUST00000024639	ENSMUST00000108493	ENSMUST00000174225
ENSMUST00000114018	ENSMUST00000122314	ENSMUST00000191651
ENSMUST00000046386	ENSMUST00000136614	ENSMUST00000018651
ENSMUST00000000284	ENSMUST00000172621	ENSMUST00000020248
ENSMUST00000107896	ENSMUST00000026994	ENSMUST00000020286
ENSMUST00000108849	ENSMUST00000035914	ENSMUST00000024846
ENSMUST00000020830	ENSMUST00000038569	ENSMUST00000030179
ENSMUST00000129049	ENSMUST00000066401	ENSMUST00000041892
ENSMUST00000023095	ENSMUST00000076654	ENSMUST00000055490
ENSMUST00000079754	ENSMUST00000101280	ENSMUST00000070326
ENSMUST00000079791	ENSMUST00000108107	ENSMUST00000078874
ENSMUST00000145919	ENSMUST00000108109	ENSMUST00000080149
ENSMUST00000095062	ENSMUST00000109994	ENSMUST00000098941
ENSMUST00000134661	ENSMUST00000111882	ENSMUST00000106334
ENSMUST00000124158	ENSMUST00000113830	ENSMUST00000106544
ENSMUST00000159145	ENSMUST00000114204	ENSMUST00000107925
ENSMUST00000104893	ENSMUST00000115610	ENSMUST00000107926
ENSMUST00000060009	ENSMUST00000117263	ENSMUST00000114275
ENSMUST00000097999	ENSMUST00000121418	ENSMUST00000121206
ENSMUST00000106550	ENSMUST00000142337	ENSMUST00000121963
ENSMUST00000116280	ENSMUST00000146157	ENSMUST00000122253
ENSMUST00000139122	ENSMUST00000159459	ENSMUST00000131217
ENSMUST00000163265	ENSMUST00000174109	ENSMUST00000141017
ENSMUST00000198014	ENSMUST00000187752	ENSMUST00000162981
ENSMUST00000200171	ENSMUST00000023441	ENSMUST00000163092
ENSMUST00000065371	ENSMUST00000030032	ENSMUST00000173176
ENSMUST00000074515	ENSMUST00000031607	ENSMUST00000176463
ENSMUST00000093106	ENSMUST00000034079	ENSMUST00000182539
ENSMUST00000189986	ENSMUST00000118009	ENSMUST00000191200
ENSMUST00000150042	ENSMUST00000203580	ENSMUST00000201066
ENSMUST00000147163	ENSMUST00000006976	ENSMUST00000201352
ENSMUST00000165477	ENSMUST00000033437	ENSMUST00000202116
ENSMUST00000108905	ENSMUST00000102787	ENSMUST00000205743
ENSMUST00000171024	ENSMUST00000105856	ENSMUST00000206422
ENSMUST00000073337	ENSMUST00000114799	ENSMUST00000004375
ENSMUST00000205276	ENSMUST00000114912	ENSMUST00000034583
ENSMUST00000020208	ENSMUST00000114918	ENSMUST00000034920
ENSMUST00000069005	ENSMUST00000117093	ENSMUST00000035038
ENSMUST00000069066	ENSMUST00000134202	ENSMUST00000040260
ENSMUST00000106882	ENSMUST00000136756	ENSMUST00000045689
ENSMUST00000034074	ENSMUST00000144629	ENSMUST00000053737
ENSMUST00000063607	ENSMUST00000186107	ENSMUST00000066374
ENSMUST00000040523	ENSMUST00000027472	ENSMUST00000071329
ENSMUST00000114510	ENSMUST00000058133	ENSMUST00000076155
ENSMUST00000075588	ENSMUST00000058550	ENSMUST00000077930
ENSMUST00000136441	ENSMUST00000070597	ENSMUST00000079702
ENSMUST00000189185	ENSMUST00000070726	ENSMUST00000089651
ENSMUST00000041783	ENSMUST00000071935	ENSMUST00000107815
ENSMUST00000025295	ENSMUST00000074157	ENSMUST00000111325
ENSMUST00000159993	ENSMUST00000136415	ENSMUST00000123228
ENSMUST00000074015	ENSMUST00000168839	ENSMUST00000125249
ENSMUST00000108425	ENSMUST00000183902	ENSMUST00000168947
ENSMUST00000026698	ENSMUST00000019878	ENSMUST00000182808
ENSMUST00000041055	ENSMUST00000044608	ENSMUST00000185594
ENSMUST00000133292	ENSMUST00000060618	ENSMUST00000203915
ENSMUST00000064883	ENSMUST00000124223	ENSMUST00000019506
ENSMUST00000103182	ENSMUST00000163246	ENSMUST00000025745
ENSMUST00000027071	ENSMUST00000017945	ENSMUST00000030971
ENSMUST00000199537	ENSMUST00000036877	ENSMUST00000041190
ENSMUST00000022593	ENSMUST00000053265	ENSMUST00000041266
ENSMUST00000123853	ENSMUST00000100458	ENSMUST00000054301
ENSMUST00000195571	ENSMUST00000101670	ENSMUST00000097992
ENSMUST00000002043	ENSMUST00000107302	ENSMUST00000098033
ENSMUST00000075258	ENSMUST00000107303	ENSMUST00000108450
ENSMUST00000094215	ENSMUST00000110181	ENSMUST00000119968
ENSMUST00000108508	ENSMUST00000115467	ENSMUST00000128500
ENSMUST00000023830	ENSMUST00000133320	ENSMUST00000130158
ENSMUST00000106655	ENSMUST00000136026	ENSMUST00000151808
ENSMUST00000055261	ENSMUST00000191605	ENSMUST00000160869
ENSMUST00000038658	ENSMUST00000105987	ENSMUST00000161348
ENSMUST00000113025	ENSMUST00000113760	ENSMUST00000163085
ENSMUST00000111493	ENSMUST00000114998	ENSMUST00000163506
ENSMUST00000168621	ENSMUST00000116234	ENSMUST00000174850
ENSMUST00000039612	ENSMUST00000138286	ENSMUST00000175987
ENSMUST00000045898	ENSMUST00000176248	ENSMUST00000176330
ENSMUST00000113933	ENSMUST00000018744	ENSMUST00000176532
ENSMUST00000117785	ENSMUST00000022573	ENSMUST00000187505
ENSMUST00000087085	ENSMUST00000039205	ENSMUST00000193895
ENSMUST00000153941	ENSMUST00000081134	ENSMUST00000196045
ENSMUST00000022734	ENSMUST00000055117	ENSMUST00000200515
ENSMUST00000094451	ENSMUST00000090924	ENSMUST00000004202
ENSMUST00000165743	ENSMUST00000112810	ENSMUST00000010795
ENSMUST00000112223	ENSMUST00000168036	ENSMUST00000015893
ENSMUST00000112224	ENSMUST00000002073	ENSMUST00000019611
ENSMUST00000112235	ENSMUST00000078945	ENSMUST00000020022
ENSMUST00000185348	ENSMUST00000107364	ENSMUST00000021853
ENSMUST00000026072	ENSMUST00000108216	ENSMUST00000029387
ENSMUST00000066148	ENSMUST00000109095	ENSMUST00000030395
ENSMUST00000108182	ENSMUST00000111952	ENSMUST00000032429
ENSMUST00000113712	ENSMUST00000125763	ENSMUST00000042286
ENSMUST00000125995	ENSMUST00000137857	ENSMUST00000046005
ENSMUST00000156846	ENSMUST00000014321	ENSMUST00000074861
ENSMUST00000168174	ENSMUST00000026487	ENSMUST00000086372
ENSMUST00000178098	ENSMUST00000027425	ENSMUST00000095585
ENSMUST00000159899	ENSMUST00000028636	ENSMUST00000097908
ENSMUST00000161448	ENSMUST00000045402	ENSMUST00000106738
ENSMUST00000005817	ENSMUST00000049977	ENSMUST00000108124
[truncated: 8,875 more rows]
