# Supplementary material for: Biological and RNA regulatory function of MOV10 in mammalian germ cells
Source: BMC Biol. 2019 May 14;17:39. doi: 10.1186/s12915-019-0659-z (PMC6515687; doi:10.1186/s12915-019-0659-z)
Supplement: Supplementary file 4 — Table S5. MOV10-bound miRNAs and their category of maturity. (XLSX 18 kb) [file 12915_2019_659_MOESM4_ESM.xlsx]

## Sheet: Sheet1
Table S5. MOV10-bound miRNAs and their category of maturity
	mature miRNA	pre-miRNA	pri-miRNA
let-7f-1	√
let-7i	√
mir-1195	√
mir-143	√
mir-16-1	√
mir-27b	√
mir-296	√
mir-32	√
mir-3471-1	√
mir-3473b	√
mir-202	√	√
mir-27a	√	√
mir-3074-1	√	√
mir-3472	√	√
mir-3473a	√	√
mir-684	√	√
mir-690	√	√
mir-706	√	√
mir-466i	√	√	√
let-7f-2	√		√
mir-127	√		√
let-7b		√
let-7c-2		√
mir-101a		√
mir-1249		√
mir-15a		√
mir-181b-2		√
mir-195a		√
mir-1983		√
mir-20a		√
mir-21a		√
mir-24-2		√
mir-26a		√
mir-298		√
mir-3062		√
mir-30a		√
mir-30d		√
mir-30e		√
mir-31		√
mir-3101		√
mir-34a		√
mir-3535		√
mir-470		√
mir-547		√
mir-692-2		√
mir-703		√
mir-7090		√	√
mir-719		√
mir-883b		√
mir-93		√
mir-99b		√
mir-1892		√
mir-1902		√	√
mir-1905		√	√
mir-3063		√	√
mir-484		√	√
mir-5113		√	√
mir-5116		√	√
mir-546		√	√
mir-568		√	√
mir-692-1		√	√
mir-692-3		√	√
mir-6946		√	√
mir-7013		√	√
mir-7219		√	√
mir-7670		√	√
mir-8091		√	√
mir-8099-1		√	√
mir-8099-2		√	√
mir-8108		√	√
mir-1191a			√
mir-1306			√
mir-130c			√
mir-15b			√
mir-1894			√
mir-1957a			√
mir-1957b			√
mir-1966			√
mir-196a-1			√
mir-1982			√
mir-3057			√
mir-3061			√
mir-3064		√	√
mir-3076			√
mir-3080			√
mir-3091			√
mir-3102			√
mir-3113			√
mir-328			√
mir-3473c			√
mir-5114			√
mir-5121			√
mir-6244			√
mir-6340			√
mir-6345			√
mir-6369			√
mir-6374			√
mir-6406			√
mir-6418			√
mir-6546			√
mir-671			√
mir-675			√
mir-677			√
mir-678			√
mir-680-2			√
mir-682			√
mir-686			√
mir-6896			√
mir-6897			√
mir-6898			√
mir-6899			√
mir-6904			√
mir-6905			√
mir-6906			√
mir-6907			√
mir-6910			√
mir-6912			√
mir-6914			√
mir-6915			√
mir-6919			√
mir-6920			√
mir-6921			√
mir-6922			√
mir-6925			√
mir-6927			√
mir-6930			√
mir-6932			√
mir-6934			√
mir-6935			√
mir-6937			√
mir-6939			√
mir-6940			√
mir-6941			√
mir-6947			√
mir-6951			√
mir-6952			√
mir-6954			√
mir-6959			√
mir-6961			√
mir-6962			√
mir-6971			√
mir-6972			√
mir-6973b			√
mir-6975			√
mir-6977			√
mir-6989			√
mir-6994			√
mir-6995			√
mir-6997			√
mir-7002			√
mir-7003			√
mir-7005			√
mir-7010			√
mir-7017			√
mir-7019			√
mir-702			√
mir-7021			√
mir-7026			√
mir-7027			√
mir-7029			√
mir-7031			√
mir-7032			√
mir-7036b			√
mir-7037			√
mir-7038			√
mir-7039			√
mir-704			√
mir-7042			√
mir-7045			√
mir-7049			√
mir-7053			√
mir-7059			√
mir-7061			√
mir-7063			√
mir-7067			√
mir-7069			√
mir-7073			√
mir-7074			√
mir-7077			√
mir-7078			√
mir-7079			√
mir-7082			√
mir-7083			√
mir-7087			√
mir-7115			√
mir-7116			√
mir-7117			√
mir-7118			√
mir-7226			√
mir-7231			√
mir-7235			√
mir-7578			√
mir-7652			√
mir-7654			√
mir-7655			√
mir-7657			√
mir-7673		√	√
mir-7674			√
mir-7686			√
mir-8094		√	√
mir-8097		√	√
mir-8098			√
mir-8115		√	√
mir-877			√
mir-99a			√
let-7c-1	√
mir-125a	√
mir-125b-2	√
mir-17	√
mir-193b	√
mir-322	√
mir-3470b	√
mir-574	√
mir-708	√
let-7a	√	√
mir-22	√	√
mir706	√	√
mir-19b	√
let-7d		√
mir-101b		√
mir-125b-1		√
mir-16-2		√
mir-214		√
mir-26b		√
mir-30c		√
mir-30f		√
mir-465c		√
mir-6383		√
mir-684-1		√
mir-684-2		√
mir-7060		√
mir-8093		√
mir-3082		√
mir-6236		√
mir-6903		√
mir-106b			√
mir-1231			√
mir-1901			√
mir-1981			√
mir-1a-2			√
mir-1b			√
mir-20b			√
mir-3074-2			√
mir-3087			√
mir-3094			√
mir-3097			√
mir-3100			√
mir-3112			√
mir-3473e			√
mir-3569			√
mir-3572			√
mir-463			√
mir-5101			√
mir-5107			√
mir-5132			√
mir-5134			√
mir-5621			√
mir-6357			√
mir-6901			√
mir-6902			√
mir-6909			√
mir-6913			√
mir-6928			√
mir-6931			√
mir-6933			√
mir-6938			√
mir-6942			√
mir-6945			√
mir-6948			√
mir-6953			√
mir-6955			√
mir-6956			√
mir-6976			√
mir-698			√
mir-6987			√
mir-6988			√
mir-6996			√
mir-700			√
mir-7004			√
mir-7006			√
mir-7008			√
mir-7016			√
mir-7018			√
mir-7025			√
mir-7030			√
mir-7033			√
mir-7034			√
mir-7036a			√
mir-7046			√
mir-7048			√
mir-705			√
mir-7052			√
mir-7054			√
mir-7055			√
mir-7065			√
mir-7068			√
mir-7081			√
mir-7084			√
mir-7086			√
mir-7089			√
mir-7119			√
mir-7225			√
mir-7227			√
mir-7646			√
mir-7661			√
mir-7665			√
mir-8107			√
mir-92a-1			√
mir-92a-2			√
mir-324	√
mir-30c-1		√
mir-30c-2		√
mir-1843a			√
mir-6481			√
mir-669k			√
mir-676			√
mir-6926			√
mir-6965			√
mir-7092			√
