# Supplementary material for: Biological and RNA regulatory function of MOV10 in mammalian germ cells
Source: BMC Biol. 2019 May 14;17:39. doi: 10.1186/s12915-019-0659-z (PMC6515687; doi:10.1186/s12915-019-0659-z)
Supplement: Supplementary file 5 — Table S6. Mass spectrometry analysis of subcellular MOV10 IP in mice testes. (XLSX 41 kb) [file 12915_2019_659_MOESM5_ESM.xlsx]

## Sheet: RIPA in nucleus(N)
Table S6. Mass spectrometry analysis of subcellular MOV10 IP in mice testes
Gene name	Description	First protein	Peptides	Unique peptides	Sequence coverage [%]	Unique sequence coverage [%]	Mol. weight [kDa]	Q-value	iBAQ	iBAQ igg	iBAQ mov10
Mov10	Putative helicase MOV-10	D3Z3E8	42	42	40.9	40.9	113.6	0	6966000	0	6966000
Upf1	Isoform 2 of Regulator of nonsense transcripts 1,RNA helicase	Q9EPU0-2	23	23	19.6	19.6	122.66	0	341850	0	341850
Diaph2	DIA3	Q6W4W7	20	20	20	20	125.38	0	277980	0	277980
Pabpc1	Polyadenylate-binding protein 1	P29341	19	11	29.2	17.3	70.67	0	331720	0	331720
Dhx9	ATP-dependent RNA helicase A	A0A087WPL5	15	15	10	10	149.62	0	107860	0	107860
Gm6793	EG627828 protein	B2RXM2	11	2	26.8	4	36.609	0	41290	0	41290
Rpl7	60S ribosomal protein L7	P14148	11	11	35.6	35.6	31.419	0	634860	48923	585940
Srsf1	Serine/arginine-rich-splicing factor 1	H7BX95	10	10	32	32	28.329	0	1427700	0	1427700
Hspa5	78 kDa glucose-regulated protein	P20029	10	8	20.6	16.5	72.421	0	95806	6394.8	89411
Gm28062	Heterogeneous nuclear ribonucleoprotein U	G3XA10	9	9	11.2	11.2	86.805	0	203970	17154	186820
Hnrnpc	Isoform C1 of Heterogeneous nuclear ribonucleoproteins C1/C2	Q9Z204-2	9	9	31.3	31.3	33.056	0	554440	0	554440
Hnrnpa2b1	Isoform 3 of Heterogeneous nuclear ribonucleoproteins A2/B1	O88569-3	8	8	29.2	29.2	32.46	0	1109600	81226	1028300
Hist1h1c	Histone H1.2	P15864	8	3	21.7	9.9	21.266	0	195760	0	195760
Ddx17	DEAD (Asp-Glu-Ala-Asp) box polypeptide 17, isoform CRA_a	Q3U741	8	4	14.4	7.8	72.584	0	22887	0	22887
Pabpc4	Polyadenylate-binding protein	Q91YZ8	7	2	13.5	3.7	67.852	0	16274	0	16274
Hnrnpl	Heterogeneous nuclear ribonucleoprotein L (Fragment)	G5E924	7	7	13.5	13.5	66.821	0	180290	0	180290
Hist1h1e	Histone H1.4	P43274	7	2	20.5	9.1	21.977	0	163280	0	163280
Tra2b	Transformer-2 protein homolog beta	P62996	7	5	22.2	16	33.665	0	206210	0	206210
Ddx5	DEAD (Asp-Glu-Ala-Asp) box polypeptide 5	Q8BTS0	7	3	12.4	5.4	69.265	0	23978	0	23978
Hnrnpdl	Heterogeneous nuclear ribonucleoprotein D-like (Fragment)	F6VQH5	6	5	23.8	21.4	35.534	0	114100	0	114100
Hnrnpr	Heterogeneous nuclear ribonucleoprotein R	Q8VHM5	6	4	10.3	7	70.887	0	18737	0	18737
Tra2a	Transformer-2 protein homolog alpha	A0A0N4SVC2	5	3	18.6	12.1	32.259	0	64454	0	64454
Ncl	Nucleolin	P09405	5	5	7.6	7.6	76.722	0	57881	0	57881
Hist1h1a	Histone H1.1	P43275	5	3	20.2	15.5	21.785	0	311160	0	311160
Hnrnpab	Heterogeneous nuclear ribonucleoprotein A/B	Q80XR6	5	5	15.4	15.4	33.816	0	291890	8473.5	283420
Syncrip	Heterogeneous nuclear ribonucleoprotein Q	G3UXJ6	4	2	9.8	5.1	49.704	0	12790	0	12790
Raly	RNA-binding protein Raly (Fragment)	A2AU62	4	4	18.1	18.1	31.69	0	83822	0	83822
Hnrnpd	Heterogeneous nuclear ribonucleoprotein D0 (Fragment)	F6ZV59	4	3	21.8	18.1	24.611	0	260950	0	260950
Rack1	Receptor of activated protein C kinase 1	P68040	4	4	12	12	35.076	0	23282	0	23282
Ilf3	Interleukin enhancer-binding factor 3	Q45VK5	4	4	6.4	6.4	76.347	0	36490	0	36490
Snrpa	U1 small nuclear ribonucleoprotein A	Q62189	4	4	13.9	13.9	31.835	0	74959	0	74959
Srsf7	Isoform 3 of Serine/arginine-rich splicing factor 7	Q8BL97-3	4	3	31.2	22.3	17.89	0	236280	0	236280
Nono	Non-POU domain-containing octamer-binding protein	Q99K48	4	3	7	4.9	54.54	0	48064	0	48064
Acot13	Acyl-coenzyme A thioesterase 13	Q9CQR4	4	4	31.4	31.4	15.183	0	1333800	14667	1319200
Vdac3-ps1	Protein Vdac3-ps1	A0A140T8V3	3	3	12.4	12.4	30.695	0	26776	0	26776
Scml2	Protein Scml2	B1AVB4	3	3	16.3	16.3	92.858	0	15366	0	15366
Hnrnpm	Heterogeneous nuclear ribonucleoprotein M	B8JK33	3	3	6.6	6.6	68.161	0	16298	0	16298
Piezo1	Piezo-type mechanosensitive ion channel component (Fragment)	F7AC58	3	3	1.9	1.9	243.18	0	5517.3	0	5517.3
Ptbp1	Polypyrimidine tract-binding protein 1	E9QMW9	3	3	9.6	9.6	37.148	0	124000	0	124000
Phb2	Prohibitin-2 (Fragment)	F6QPR1	3	3	19.1	19.1	17.416	0	58300	0	58300
Hist1h1b	Histone H1.5	P43276	3	3	14.3	14.3	22.576	0	109180	0	109180
Rps14	40S ribosomal protein S14	P62264	3	3	17.2	17.2	16.273	0	318070	0	318070
Snrpd2	Small nuclear ribonucleoprotein Sm D2	P62317	3	3	22	22	13.527	0	252090	0	252090
Rps3	40S ribosomal protein S3	P62908	3	3	15.6	15.6	26.674	0	56429	0	56429
Elavl1	ELAV-like protein 1	P70372	3	3	11	11	36.169	0	164580	0	164580
Rps3a	40S ribosomal protein S3a	P97351	3	3	13.3	13.3	29.885	0	67351	0	67351
Dazl	Deleted in azoospermia-like	Q64368	3	3	12.4	12.4	33.312	0	155470	0	155470
FAM120A	Constitutive coactivator of PPAR-gamma-like protein 1	Q6A0A9	3	3	4.3	4.3	121.64	0	9380	0	9380
Mybbp1a	Myb-binding protein 1A	Q7TPV4	3	3	2.4	2.4	152.04	0	10403	0	10403
Rpl14	60S ribosomal protein L14	Q9CR57	3	3	17.1	17.1	23.564	0	135010	0	135010
Ighg1	Ig gamma-1 chain C region secreted form (Fragment)	A0A075B5P4	2	2	6.8	6.8	35.633	0	74733	0	74733
Rpl31	60S ribosomal protein L31	A0A0A6YX26	2	2	17.8	17.8	14.996	0	348320	0	348320
Rpl7a-ps5	Protein Rpl7a-ps5	A0A140T8L3	2	2	9	9	30.337	0	93833	0	93833
Rbmx	RNA-binding motif protein, X chromosome (Fragment)	A2AFI4	2	2	26.2	26.2	11.298	0	35092	0	35092
Elavl2	ELAV-like protein	B1AXZ0	2	2	6.9	6.9	38.001	0	10812	0	10812
Rbm25	RNA-binding protein 25	B2RY56	2	2	1.8	1.8	99.551	0	4131.3	0	4131.3
Rplp0	60S acidic ribosomal protein P0 (Fragment)	D3YVM5	2	2	14.5	14.5	16.057	0	89931	0	89931
Atp5a1	ATP synthase subunit alpha	D3Z6F5	2	2	5	5	54.594	0	11565	0	11565
Rpl6l	60S ribosomal protein L6	E9PUX4	2	2	5.7	5.7	33.59	0	38438	0	38438
Dsp	Desmoplakin	E9PZW0	2	2	0.9	0.9	261.42	0	396.19	0	396.19
Igf2bp1	Insulin-like growth factor 2 mRNA-binding protein 1	O88477	2	2	4	4	63.45	0	20065	0	20065
Hist1h2br	Histone H2B	Q8CBB6	2	2	14.2	14.2	14.888	0	699220	0	699220
Rps16	40S ribosomal protein S16	P14131	2	2	14.4	14.4	16.445	0	54978	0	54978
Hrsp12	Ribonuclease UK114	P52760	2	2	14.8	14.8	14.255	0	37404	0	37404
Cirbp	Cold-inducible RNA-binding protein	P60824	2	2	14	14	18.607	0	27781	0	27781
Magoh	Protein mago nashi homolog	P61327	2	2	13	13	17.163	0	35437	0	35437
Rps13	40S ribosomal protein S13	Q921R2	2	2	15.7	15.7	16.142	0	60890	0	60890
Snrpe	Small nuclear ribonucleoprotein E	P62305	2	2	25	25	10.803	0	74047	0	74047
Rps25	40S ribosomal protein S25	P62852	2	2	16	16	13.742	0	116230	0	116230
Rpl30	60S ribosomal protein L30	P62889	2	2	20	20	12.784	0	135180	0	135180
Rpl22	60S ribosomal protein L22	P67984	2	2	19.5	19.5	14.759	0	448860	0	448860
Srsf10	Serine/arginine-rich-splicing factor 10	Q3TFP0	2	2	12.6	12.6	22.135	0	8671.7	0	8671.7
Pcbp2	Isoform 2 of Poly(rC)-binding protein 2	Q61990-2	2	2	7.3	7.3	34.917	0	17482	0	17482
Eif2a	Isoform 2 of Eukaryotic translation initiation factor 2A	Q8BJW6-2	2	2	6.2	6.2	54.135	0	5222.7	0	5222.7
Rpl24	60S ribosomal protein L24	Q8BP67	2	2	14	14	17.779	0	26740	0	26740

## Sheet: RIPA in cytoplasm(C)
First protein	Gene name	Description	Peptides	Unique peptides	Sequence coverage [%]	Unique sequence coverage [%]	Mol. weight [kDa]	iBAQ igg	iBAQ mov10
D3Z3E8	Mov10	Putative helicase MOV-10	48	48	44.7	44.7	113.6	0	10298000
Q9EPU0-2	Upf1	Isoform 2 of Regulator of nonsense transcripts 1	30	30	25.4	25.4	122.66	0	641360
Q6W4W7	Diaph2	DIA3	27	27	23	23	125.38	0	1303900
P29341	Pabpc1	Polyadenylate-binding protein 1	26	15	36.9	21.4	70.67	0	1059000
Q6A0A9	FAM120A	Constitutive coactivator of PPAR-gamma-like protein 1	11	11	14.6	14.6	121.64	0	97262
B2M1R6	Hnrnpk	Heterogeneous nuclear ribonucleoprotein K	11	11	25.9	25.9	48.562	0	160630
P07724	Alb	Serum albumin	10	10	19.1	19.1	68.692	27207	295460
P11499	Hsp90ab1	Heat shock protein HSP 90-beta	10	5	16	7.9	83.28	18366	268470
G3XA10	Hnrnpu	Heterogeneous nuclear ribonucleoprotein U	9	9	11.5	11.5	86.805	0	81526
Q91YZ8	Pabpc4	Polyadenylate-binding protein	9	2	13.7	3.7	67.852	0	65154
A0A087WPL5	Dhx9	ATP-dependent RNA helicase A	8	8	6.3	6.3	149.62	0	27195
E9Q557	Dsp	Desmoplakin	8	8	2.6	2.6	332.91	850.25	14389
P58252	Eef2	Elongation factor 2	8	8	9.7	9.7	95.313	1806.7	68786
Q9Z204-3	Hnrnpc	Isoform 3 of Heterogeneous nuclear ribonucleoproteins C1/C2	8	8	28	28	32.322	0	303630
P07901	Hsp90aa1	Heat shock protein HSP 90-alpha	8	4	12.6	6.1	84.787	0	71742
P08113	Hsp90b1	Endoplasmin	8	7	10.2	8.7	92.475	0	58395
Q45VK5	Ilf3	Interleukin enhancer-binding factor 3	8	8	11.9	11.9	76.347	0	209350
Q8VHM5	Hnrnpr	Heterogeneous nuclear ribonucleoprotein R	7	5	11.9	8.9	70.887	0	67908
Q9CPN8	Igf2bp3	Insulin-like growth factor 2 mRNA-binding protein 3	7	5	12.4	8.5	63.574	0	124490
Q02257	Jup	Junction plakoglobin	7	7	9.3	9.3	81.8	1992.8	50628
P17742	Ppia	Peptidyl-prolyl cis-trans isomerase A	7	7	35.4	35.4	17.971	23823	292120
P62960	Ybx1	Nuclease-sensitive element-binding protein 1	7	4	31.4	23.9	35.73	0	309300
P48036	Anxa5	Annexin A5	6	6	15	15	35.752	0	95515
Q64368	Dazl	Deleted in azoospermia-like	6	6	21.8	21.8	33.312	0	578960
B8JK33	Hnrnpm	Heterogeneous nuclear ribonucleoprotein M	6	6	12.2	12.2	68.161	0	24934
Z4YJT3	Larp1	La-related protein 1	6	6	8.1	8.1	121.15	0	24889
P16125	Ldhb	L-lactate dehydrogenase B chain	6	6	21.3	21.3	36.572	3129.7	83159
E9PUQ9	Piezo1	Piezo-type mechanosensitive ion channel component	6	6	3	3	291.99	0	13173
Q8CB58	Ptbp1	MCG13402, isoform CRA_d	6	6	12.3	12.3	52.63	0	110100
O08553	Dpysl2	Dihydropyrimidinase-related protein 2	5	5	12.2	12.2	62.277	0	43027
Q9R059	Fhl3	Four and a half LIM domains protein 3	5	5	19.7	19.7	31.794	28157	428940
E9Q035	Gm20425	Uncharacterized protein	5	5	6.4	6.4	107.8	1124.8	14577
A0A0A6YY53	Ighg2c	Immunoglobulin heavy constant gamma 2C (Fragment)	5	4	17.3	12.5	36.407	80138	1411000
P42669	Pura	Transcriptional activator protein Pur-alpha	5	4	11.5	8.7	34.883	0	295530
F8WIV2	Serpinb6a	Serine (or cysteine) peptidase inhibitor, clade B, member 6a	5	5	13	13	44.774	0	69906
Q8BYH7	Tbc1d17	TBC1 domain family member 17	5	5	7.8	7.8	72.859	0	57294
A0A0G2JEP0	Fxr1	Fragile X mental retardation syndrome-related protein 1	4	3	7.2	5.8	63.915	0	49893
A8DUK4	Hbbt1	Beta-globin	4	4	32	32	15.748	5895.8	455620
Q61696	Hspa1a	Heat shock 70 kDa protein 1A	4	2	8	4.2	70.078	0	13060
Q8VDD5	Myh9	Myosin-9	4	4	2.5	2.5	226.37	339.05	6823.2
O35295	Purb	Transcriptional activator protein Pur-beta	4	3	17	14.2	33.901	0	79948
Q64727	Vcl	Vinculin	4	4	4.5	4.5	116.72	0	9725.3
D3Z510	Aldoa	Fructose-bisphosphate aldolase A (Fragment)	3	3	28.2	28.2	14.177	0	90938
P80317	Cct6a	T-complex protein 1 subunit zeta	3	3	4.9	4.9	58.004	0	17786
A0A0N4SV00	Cct7	T-complex protein 1 subunit eta	3	3	5.8	5.8	55.057	0	21005
B1AXZ0	Elavl2	ELAV-like protein	3	3	10.1	10.1	38.001	0	80622
E9PZF0	Gm20390	Nucleoside diphosphate kinase	3	3	21	21	30.2	0	55672
Q60668-3	Hnrnpd	Isoform 3 of Heterogeneous nuclear ribonucleoprotein D0	3	3	12.1	12.1	32.754	0	115900
G5E924	Hnrnpl	Heterogeneous nuclear ribonucleoprotein L (Fragment)	3	3	5	5	66.821	0	53793
Q3U2G2	Hspa4	Heat shock 70 kDa protein 4	3	3	4.5	4.5	94.208	0	7489.1
O88477	Igf2bp1	Insulin-like growth factor 2 mRNA-binding protein 1	3	2	6.9	5.2	63.45	0	29319
A6X8Z3	Igf2bp2	Insulin-like growth factor 2 mRNA-binding protein 2	3	2	7.3	4.8	58.039	0	22184
Q9CXY6	Ilf2	Interleukin enhancer-binding factor 2	3	3	7.2	7.2	43.062	0	64414
P27773	Pdia3	Protein disulfide-isomerase A3	3	3	7.5	7.5	56.678	0	10962
Q9DBJ1	Pgam1	Phosphoglycerate mutase 1	3	3	12.6	12.6	28.832	0	78252
Q60692	Psmb6	Proteasome subunit beta type-6	3	3	13	13	25.378	0	78904
A0A1B0GRR3	Rps11	40S ribosomal protein S11	3	3	22.3	22.3	15.198	0	60709
P62317	Snrpd2	Small nuclear ribonucleoprotein Sm D2	3	3	22	22	13.527	0	111360
Q8C0J6	Sowahc	Ankyrin repeat domain-containing protein SOWAHC	3	3	6.4	6.4	54.937	0	46417
Q02053	Uba1	Ubiquitin-like modifier-activating enzyme 1	3	3	3.2	3.2	117.81	0	9664.9
F6UFG6	Anp32a	Acidic leucine-rich nuclear phosphoprotein 32 family member A (Fragment)	2	2	10.9	10.9	15.306	0	31340
G5E839	Cct4	T-complex protein 1 subunit delta	2	2	4.1	4.1	54.861	0	2945.5
Q3U741	Ddx17	DEAD (Asp-Glu-Ala-Asp) box polypeptide 17, isoform CRA_a	2	2	3.7	3.7	72.584	0	26316
A0A0G2JG10	Dhx15	Pre-mRNA-splicing factor ATP-dependent RNA helicase DHX15	2	2	3.6	3.6	68.578	0	11906
A0A0U1RNJ1	Fasn	Fatty acid synthase	2	2	0.8	0.8	272.22	0	1705.4
A2AL12	Hnrnpa3	Heterogeneous nuclear ribonucleoprotein A3	2	2	4.4	4.4	34.476	0	15546
Q80XR6	Hnrnpab	Heterogeneous nuclear ribonucleoprotein A/B	2	2	8.7	8.7	33.816	0	83636
Q8VDM6-2	Hnrnpul1	Isoform 2 of Heterogeneous nuclear ribonucleoprotein U-like protein 1	2	2	2.9	2.9	85.045	0	12053
A0A0G2JE99	Iglc1	Immunoglobulin lambda constant 1 (Fragment)	2	2	32.1	32.1	11.575	18497	522910
Q61166	Mapre1	Microtubule-associated protein RP/EB family member 1	2	2	9.3	9.3	30.016	0	8146.4
P60335	Pcbp1	Poly(rC)-binding protein 1	2	2	6.2	6.2	37.497	0	56542
Q5SX49	Pfn1	Profilin	2	2	23.2	23.2	11.82	0	66436
P61358	Rpl27	60S ribosomal protein L27	2	2	12.5	12.5	15.798	0	193210
E9PUX4	Rpl6l	60S ribosomal protein L6	2	2	5.7	5.7	33.59	0	37684
D3YVM5	Rplp0	60S acidic ribosomal protein P0 (Fragment)	2	2	15.9	15.9	16.057	0	62469
P62754	Rps6	40S ribosomal protein S6	2	2	8	8	28.68	0	44067
Q8CAK3	Ryden	Repressor of yield of DENV protein homolog	2	2	7.9	7.9	33.015	0	24387
Q8BY98	Sowahd	Ankyrin repeat domain-containing protein SOWAHD	2	2	7.3	7.3	36.296	0	31976
F6SXM5	Ssb	Lupus La protein homolog (Fragment)	2	2	13	13	26.162	0	3558
P40142	Tkt	Transketolase	2	2	2.6	2.6	67.63	0	27238
A2A5N1	Ywhab	14-3-3 protein beta/alpha (Fragment)	2	2	15.7	15.7	18.348	0	15967
P61982	Ywhag	14-3-3 protein gamma	2	2	9.3	9.3	28.302	0	34958

## Sheet: 24 common in N and C
Gene name
Dhx9
Hnrnpd
Hnrnpm
Hnrnpl
Upf1
Pabpc1
Ilf3
Ddx17
Igf2bp1
Hnrnpc
Mov10
Rplp0
Diaph2
FAM120A
Dsp
Hnrnpr
Elavl2
Dazl
Pabpc4
Hnrnpab
Ptbp1
Rpl6l
Piezo1
Snrpd2

## Sheet: 51 unique in N
Gene name
Hspa5
Gm6793
Phb2
Rpl31
Syncrip
Elavl1
Mybbp1a
Hist1h1b
Eif2a
Hist1h2br
Hrsp12
Ddx5
Hist1h1a
Rbmx
Rps3a
Hist1h1e
Snrpe
Rps3
Magoh
Ncl
Tra2b
Nono
Pcbp2
Rps14
Rbm25
Rpl30
Rpl22
Snrpa
Vdac3-ps1
Gm28062
Atp5a1
Acot13
Rpl7
Cirbp
Tra2a
Hnrnpa2b1
Rps25
Rps16
Rack1
Srsf7
Ighg1
Srsf1
Srsf10
Hnrnpdl
Rpl14
Raly
Rpl24
Scml2
Rps13
Hist1h1c
Rpl7a-ps5

## Sheet: 58 unique in C
Gene name
Tkt
Igf2bp2
Anxa5
Gm20425
Larp1
Eef2
Ppia
Ryden
Rps6
Hsp90b1
Dpysl2
Hnrnpu
Rps11
Psmb6
Rpl27
Mapre1
Hnrnpul1
Hnrnpa3
Ssb
Hsp90ab1
Cct7
Hsp90aa1
Cct6a
Sowahc
Fxr1
Tbc1d17
Pura
Pfn1
Ilf2
Vcl
Alb
Jup
Pgam1
Anp32a
Myh9
Gm20390
Dhx15
Ywhag
Ywhab
Hspa4
Uba1
Fhl3
Cct4
Iglc1
Ybx1
Ldhb
Ighg2c
Hbbt1
Hnrnpk
Hspa1a
Purb
Pdia3
Aldoa
Igf2bp3
Pcbp1
Sowahd
Fasn
Serpinb6a

## Sheet: RIPA+RNase in N
First protein	Gene name	Description	Peptides	Unique peptides	Sequence coverage [%]	Unique sequence coverage [%]	Mol. weight [kDa]	iBAQ igg	iBAQ mov10
D3Z3E8	Mov10	Putative helicase MOV-10	21	21	20.2	20.2	113.6	0	538430
P33174	Kif4	Chromosome-associated kinesin KIF4	18	18	14.3	14.3	139.52	0	194570
G5E896	Edc4	Enhancer of mRNA decapping 4, isoform CRA_b	8	8	6.8	6.8	152.48	0	188840
Q6W4W7	Diaph2	DIA3	7	7	6.9	6.9	125.38	0	43605
P48678-2	Lmna	Isoform C of Prelamin-A/C	7	7	15.2	15.2	65.445	0	80253
P09405	Ncl	Nucleolin	7	7	10.9	10.9	76.722	0	153970
A0A0U1RPL0	Atxn2l	Ataxin-2-like protein	5	5	5.3	5.3	115.26	0	78245
P43275	Hist1h1a	Histone H1.1	4	2	19.7	15	21.785	0	64549
P38647	Hspa9	Stress-70 protein, mitochondrial	4	4	7.5	7.5	73.46	0	28139
Q91VM5	Rbmxl1	RNA binding motif protein, X-linked-like-1	3	3	9.5	9.5	42.161	0	4347.4
P62908	Rps3	40S ribosomal protein S3	3	3	14.4	14.4	26.674	0	18410
D3Z742	Mb21d2	MCG125361, isoform CRA_a	2	2	2.4	2.4	55.656	0	10910
P68040	Rack1	Receptor of activated protein C kinase 1	2	2	5.4	5.4	35.076	0	8986.9
P27659	Rpl3	60S ribosomal protein L3	2	2	5	5	46.109	0	17125
P62918	Rpl8	60S ribosomal protein L8	2	2	7	7	28.024	0	48603
P62242	Rps8	40S ribosomal protein S8	2	2	9.6	9.6	24.205	0	31499
Q8BVY0	Rsl1d1	Ribosomal L1 domain-containing protein 1	2	2	7.7	7.7	50.421	0	10131
Q3TQC3	Zscan22	Putative uncharacterized protein	2	2	7.1	7.1	37.489	0	14232
A0A0R4J2B7	Dock10	Dedicator of cytokinesis protein 10 (Fragment)	2	2	1.2	1.2	207.49	2513.8	34314
G3X9I4	Alyref2	Aly/REF export factor 2	2	2	11	11	23.785	8500.5	102350
P43274	Hist1h1e	Histone H1.4	8	4	26.5	15.1	21.977	163070	1717300

## Sheet: CHAPS+RNase in N
First protein	Gene name	Description	Peptides	Unique peptides	Sequence coverage [%]	Unique sequence coverage [%]	Mol. weight [kDa]	Sequence length	iBAQ igg	iBAQ mov10
D3Z3E8	Mov10	Putative helicase MOV-10	31	31	29.9	29.9	113.6	1004	0	2806200
Q6W4W7	Diaph2	DIA3	20	20	17.9	17.9	125.38	1102	171.61	1006700
Q3TZZ7	Esyt2	Extended synaptotagmin-2	8	8	12.1	12.1	94.138	845	0	50509
Q8C0J6	Sowahc	Ankyrin repeat domain-containing protein SOWAHC	8	8	18	18	54.937	512	0	406540
Q3U7R1	Esyt1	Extended synaptotagmin-1	7	7	7.5	7.5	121.55	1092	0	59887
A0A087WPL5	Dhx9	ATP-dependent RNA helicase A	6	6	4.1	4.1	149.62	1383	0	19600
P97351	Rps3a	40S ribosomal protein S3a	5	5	20.8	20.8	29.885	264	5314.4	208680
G3UXT7	Fus	RNA-binding protein FUS (Fragment)	4	4	37.7	37.7	13.897	130	0	246440
A2AFI3	Rbmx	RNA binding motif protein, X chromosome, isoform CRA_b	3	3	13.3	13.3	32.705	301	0	27589
A0A140T8M7	Rpl23a-ps3	Uncharacterized protein	3	3	16	16	17.698	156	0	141650
D3YUT3	Rps19	40S ribosomal protein S19 (Fragment)	3	3	14.3	14.3	14.896	133	64044	756920
G3X9I4	Alyref2	Aly/REF export factor 2	2	2	11	11	23.785	218	0	264700
A0A140LIS5	Arglu1	Arginine and glutamate-rich protein 1 (Fragment)	2	2	7.9	7.9	25.916	215	0	32374
Q5SUT0	Ewsr1	RNA-binding protein EWS	2	2	4.7	4.7	64.988	618	0	32319
F6W322	Hnrnpm	Heterogeneous nuclear ribonucleoprotein M (Fragment)	2	2	8.6	8.6	25.364	243	0	18180
P29341	Pabpc1	Polyadenylate-binding protein 1	2	2	3.1	3.1	70.67	636	0	8689.7
P62900	Rpl31	60S ribosomal protein L31	2	2	15.2	15.2	14.463	125	17764	198530
E9PUX4	Rpl6l	60S ribosomal protein L6	2	2	5.7	5.7	33.59	296	0	11042
P14131	Rps16	40S ribosomal protein S16	2	2	14.4	14.4	16.445	146	0	15213
P62242	Rps8	40S ribosomal protein S8	2	2	10.6	10.6	24.205	208	0	29487
P32067	Ssb	Lupus La protein homolog	2	2	5.1	5.1	47.756	415	0	36421

## Sheet: Gentle lysis+RNase in N
First protein	Gene name	Description	Peptides	Unique peptides	Sequence coverage [%]	Unique sequence coverage [%]	Mol. weight [kDa]	iBAQ igg	iBAQ mov10
Q8VDD5	Myh9	Myosin-9	86	68	39.9	31.8	226.37	2003.2	1595700
Q3UH59	Myh10	Myosin-10	56	40	27.7	21.3	233.45	0	468900
E9QPE7	Myh11	Myosin-11	39	4	21.5	1.8	223.35	0	158560
D3Z3E8	Mov10	Putative helicase MOV-10	31	31	30.2	30.2	113.6	0	1989600
P33174	Kif4	Chromosome-associated kinesin KIF4	23	23	22.4	22.4	139.52	0	403840
Q6W4W7	Diaph2	DIA3	21	21	21.4	21.4	125.38	0	557490
G5E896	Edc4	Enhancer of mRNA decapping 4, isoform CRA_b	16	16	14.9	14.9	152.48	0	285230
P68134	Acta1	Actin, alpha skeletal muscle	15	4	40.8	15.1	42.051	0	545900
E9Q450	Tpm1	Tropomyosin alpha-1 chain	14	2	39.8	4.6	32.848	0	522070
Q9WTI7-2	Myo1c	Isoform 2 of Unconventional myosin-Ic	13	13	14.4	14.4	118.15	0	136490
Q8BTS0	Ddx5	DEAD (Asp-Glu-Ala-Asp) box polypeptide 5	12	8	19.8	12.7	69.265	15073	487650
P14148	Rpl7	60S ribosomal protein L7	12	12	35.6	35.6	31.419	0	380640
P21107-2	Tpm3	Isoform 2 of Tropomyosin alpha-3 chain	11	7	41.9	28.2	29.02	0	360730
Q504P4	Hspa8	Heat shock cognate 71 kDa protein	10	8	16.9	15.2	68.778	0	172700
A0A0U1RPX7	Myo7a	Unconventional myosin-VIIa	10	10	5.3	5.3	249.53	0	41089
A0A140T8L3	Rpl7a-ps5	Uncharacterized protein	9	9	33.2	33.2	30.337	0	746690
Q8VCQ8	Cald1	Caldesmon 1	8	8	20.9	20.9	60.452	0	92244
Q3U741	Ddx17	DEAD (Asp-Glu-Ala-Asp) box polypeptide 17, isoform CRA_a	8	4	14.3	7.5	72.584	0	49963
A2AL12	Hnrnpa3	Heterogeneous nuclear ribonucleoprotein A3	8	2	29.2	9.4	34.476	0	117730
P09405	Ncl	Nucleolin	8	8	11.9	11.9	76.722	7301.7	392130
P20029	Hspa5	78 kDa glucose-regulated protein	7	5	13.6	9.5	72.421	6122.8	70269
P68040	Rack1	Receptor of activated protein C kinase 1	7	7	23.7	23.7	35.076	0	96403
P47963	Rpl13	60S ribosomal protein L13	7	7	30.3	30.3	24.305	20528	769680
D3YUW7	Cgn	Cingulin	6	6	6.3	6.3	135.74	0	46683
B2M1R6	Hnrnpk	Heterogeneous nuclear ribonucleoprotein K	6	6	15.5	15.5	48.562	0	103390
Q9D0E1-2	Hnrnpm	Isoform 2 of Heterogeneous nuclear ribonucleoprotein M	6	6	11	11	73.74	0	59937
Q9ERG0	Lima1	LIM domain and actin-binding protein 1	6	6	9	9	84.059	0	57372
Q60605-2	Myl6	Isoform Smooth muscle of Myosin light polypeptide 6	6	6	36.4	36.4	16.961	0	2004400
P62301	Rps13	40S ribosomal protein S13	6	6	31.1	31.1	17.222	23272	877170
G3X8P6	Txnrd3	Thioredoxin reductase 3	6	6	10.4	10.4	67.504	0	134640
P47757-2	Capzb	Isoform 2 of F-actin-capping protein subunit beta	5	5	20.6	20.6	30.628	0	100770
P16381	D1Pas1	Putative ATP-dependent RNA helicase Pl10	5	4	8.5	6.8	73.14	4119.3	65825
Q6ZWQ9	Myl12a	MCG5400	5	5	29.7	29.7	19.895	0	975480
E9QA74	Myo18a	Unconventional myosin-XVIIIa	5	5	3.8	3.8	186.53	0	17407
P41105	Rpl28	60S ribosomal protein L28	5	5	23.4	23.4	15.733	0	249290
P27659	Rpl3	60S ribosomal protein L3	5	5	11.9	11.9	46.109	0	248740
E9PUX4	Rpl6l	60S ribosomal protein L6	5	5	15.9	15.9	33.59	2710.3	246830
P14131	Rps16	40S ribosomal protein S16	5	5	35.6	35.6	16.445	21498	457510
P51881	Slc25a5	ADP/ATP translocase 2	5	5	17.1	17.1	32.931	0	63533
A3KGU5	Sptan1	Spectrin alpha chain, non-erythrocytic 1	5	5	2.2	2.2	282.89	0	3547.7
Q9JHJ0	Tmod3	Tropomodulin-3	5	5	12.5	12.5	39.502	0	136120
P47754	Capza2	F-actin-capping protein subunit alpha-2	4	3	16.4	12.9	32.967	0	215720
Q9JIK5	Ddx21	Nucleolar RNA helicase 2	4	4	5.8	5.8	93.55	0	34971
A0A087WPL5	Dhx9	ATP-dependent RNA helicase A	4	4	3.5	3.5	149.62	769.97	17986
G3UXT7	Fus	RNA-binding protein FUS (Fragment)	4	4	48.5	48.5	13.897	24725	336140
P62806	Hist1h4a	Histone H4	4	4	37.9	37.9	11.367	0	2188400
P11499	Hsp90ab1	Heat shock protein HSP 90-beta	4	4	7.6	7.6	83.28	4100.8	97345
P38647	Hspa9	Stress-70 protein, mitochondrial	4	4	7.7	7.7	73.46	0	91262
A0A075B5P3	Ighg2b	Immunoglobulin heavy constant gamma 2B (Fragment)	4	3	14	9.2	36.568	0	217360
A0A0A6YY53	Ighg2c	Immunoglobulin heavy constant gamma 2C (Fragment)	4	3	18.2	13.4	36.407	0	103290
Q8CB58	Ptbp1	MCG13402, isoform CRA_d	4	4	9.2	9.2	52.63	0	71407
P35979	Rpl12	60S ribosomal protein L12	4	4	33.9	33.9	17.804	0	302360
Q9CR57	Rpl14	60S ribosomal protein L14	4	4	21.2	21.2	23.564	0	437600
Q9D8E6	Rpl4	60S ribosomal protein L4	4	4	11.9	11.9	47.153	0	81864
P47962	Rpl5	60S ribosomal protein L5	4	4	15.5	15.5	34.4	0	221240
P62918	Rpl8	60S ribosomal protein L8	4	4	16	16	28.024	0	443260
D3YVC1	Rps2	40S ribosomal protein S2 (Fragment)	4	4	16.4	16.4	28.601	0	86827
Q8VIJ6	Sfpq	Splicing factor, proline- and glutamine-rich	4	4	6.9	6.9	75.441	0	94614
H7BX95	Srsf1	Serine/arginine-rich-splicing factor 1	4	4	15.8	15.8	28.329	0	152510
A0A0U1RPW2	Tjp1	Tight junction protein ZO-1	4	4	4.4	4.4	127.25	0	15969
Q9CQR4	Acot13	Acyl-coenzyme A thioesterase 13	3	3	21.4	21.4	15.183	39966	564850
Q5RKN9	Capza1	Capping protein (Actin filament) muscle Z-line, alpha 1	3	2	13.6	10.1	32.953	0	34743
E9PYL9	Gm10036	Uncharacterized protein	3	3	19.7	19.7	20.266	43442	474430
E9Q0C6	Gm14569	Uncharacterized protein	3	3	2.3	2.3	181.03	0	8217
Q9Z204-2	Hnrnpc	Isoform C1 of Heterogeneous nuclear ribonucleoproteins C1/C2	3	3	12	12	33.056	0	38886
A0A075B5P5	Ighg3	Immunoglobulin heavy constant gamma 3 (Fragment)	3	3	10.3	10.3	36.198	0	94543
A0A1B0GSR2	Ldhc	L-lactate dehydrogenase C chain	3	3	21.1	21.1	18.619	0	49103
P48678	Lmna	Prelamin-A/C	3	3	6.5	6.5	74.237	0	12219
E9QNH6	Myo1b	Unconventional myosin-Ib	3	3	3	3	125.03	0	21106
Q5SQB0	Npm1	Nucleophosmin	3	3	10.6	10.6	29.524	48571	923480
P62889	Rpl30	60S ribosomal protein L30	3	3	33.9	33.9	12.784	26381	327610
P99027	Rplp2	60S acidic ribosomal protein P2	3	3	53	53	11.651	0	305910
A0A1B0GRR3	Rps11	40S ribosomal protein S11	3	3	22.3	22.3	15.198	0	245150
Q8K4L2	Svil	Archvillin	3	3	1.8	1.8	226.81	0	1473.2
Q9WV55	Vapa	Vesicle-associated membrane protein-associated protein A	3	3	11.2	11.2	27.855	0	58049
A0A087WRN1	Bclaf1	Bcl-2-associated transcription factor 1 (Fragment)	2	2	3.1	3.1	67.703	0	16994
Q6PAJ1	Bcr	Breakpoint cluster region protein	2	2	2.1	2.1	143.07	0	3480.3
Q5SXR6	Cltc	Clathrin heavy chain	2	2	1.4	1.4	191.98	0	1676.7
P62897	Cycs	Cytochrome c, somatic	2	2	23.8	23.8	11.605	9598.5	153170
A0A0R4J1E3	Dbn1	Drebrin	2	2	5.1	5.1	72.544	0	49271
Q8K2D3	Edc3	Enhancer of mRNA-decapping protein 3	2	2	5.3	5.3	55.957	0	7476.6
B7FAV1	Flna	Filamin, alpha (Fragment)	2	2	1.2	1.2	274.63	0	3675.9
B7ZNJ1	Fn1	Fibronectin	2	2	1	1	239.72	0	584.3
P23242	Gja1	Gap junction alpha-1 protein	2	2	8.1	8.1	43.004	0	22128
F8WIX8	Hist1h2al	Histone H2A	2	2	12.8	12.8	13.607	0	1417700
E9Q5B6	Hnrnpd	Heterogeneous nuclear ribonucleoprotein D0 (Fragment)	2	2	16.8	16.8	12.139	0	63284
P08113	Hsp90b1	Endoplasmin	2	2	3.2	3.2	92.475	0	4060.3
A0A075B5P4	Ighg1	Ig gamma-1 chain C region secreted form (Fragment)	2	2	6.8	6.8	35.633	0	61886
A0A1L1STE4	Ilf3	Interleukin enhancer-binding factor 3	2	2	2.4	2.4	97.452	0	34542
Q60749	Khdrbs1	KH domain-containing, RNA-binding, signal transduction-associated protein 1	2	2	3.6	3.6	48.37	0	36343
A0A087WSU2	Matr3	Matrin-3 (Fragment)	2	2	5.2	5.2	42.479	0	7684
P29341	Pabpc1	Polyadenylate-binding protein 1	2	2	3.1	3.1	70.67	0	9463.6
P60335	Pcbp1	Poly(rC)-binding protein 1	2	2	6.7	6.7	37.497	0	48916
Q8C2Q3	Rbm14	RNA-binding protein 14	2	2	3.9	3.9	69.448	0	28116
Q8BG13	Rbm3	Putative uncharacterized protein	2	2	14.3	14.3	16.761	0	66836
Q6VSS7	Rhox8	Reproductive homeobox 8	2	2	6.9	6.9	35.898	8671.2	138450
B8JKK2	Rpl15	Ribosomal protein L15 (Fragment)	2	2	15	15	12.65	0	146910
A0A1B0GSA8	Rpl18	60S ribosomal protein L18 (Fragment)	2	2	19	19	14.629	0	321330
P61358	Rpl27	60S ribosomal protein L27	2	2	12.5	12.5	15.798	0	420440
O55142	Rpl35a	60S ribosomal protein L35a	2	2	16.4	16.4	12.554	0	53928
Q6ZWZ4	Rpl36	60S ribosomal protein L36	2	2	20	20	12.254	0	381310
D3YVM5	Rplp0	60S acidic ribosomal protein P0 (Fragment)	2	2	14.5	14.5	16.057	0	62756
Q6ZWZ6	Rps12	40S ribosomal protein S12	2	2	14.4	14.4	14.515	0	302570
P60867	Rps20	40S ribosomal protein S20	2	2	16	16	13.373	31745	688110
P62267	Rps23	40S ribosomal protein S23	2	2	16.1	16.1	15.807	0	131570
P62849-2	Rps24	Isoform 2 of 40S ribosomal protein S24	2	2	14.6	14.6	15.069	0	238430
G3UYV7	Rps28	40S ribosomal protein S28 (Fragment)	2	2	37.5	37.5	6.3442	0	519570
P62274	Rps29	40S ribosomal protein S29	2	2	32.1	32.1	6.6767	68381	1098600
Q9WUT3	Rps6ka2	Ribosomal protein S6 kinase alpha-2	2	2	3.3	3.3	83.156	0	7919.3
Q8BVY0	Rsl1d1	Ribosomal L1 domain-containing protein 1	2	2	7.7	7.7	50.421	0	25554
Q8C0J6	Sowahc	Ankyrin repeat domain-containing protein SOWAHC	2	2	4.3	4.3	54.937	0	31028
A0A0A0MQG2	Sptbn1	Spectrin beta chain, non-erythrocytic 1 (Fragment)	2	2	1.5	1.5	244.25	0	1723.2
Q8BL97-3	Srsf7	Isoform 3 of Serine/arginine-rich splicing factor 7	2	2	16.6	16.6	17.89	0	37153
P11983	Tcp1	T-complex protein 1 subunit alpha	2	2	4.1	4.1	60.448	0	1659.3
Q9Z0U1	Tjp2	Tight junction protein ZO-2	2	2	2.5	2.5	131.28	0	5910.4
P99024	Tubb5	Tubulin beta-5 chain	2	2	5.6	5.6	49.67	0	14867

## Sheet: 32 repeatable in N
Gene name
Mov10
Diaph2
Ncl
Rack1
Dhx9
Hnrnpm
Pabpc1
Rpl6l
Rps16
Hist1h1a
Hist1h1e
Rps3
Rpl31
Rps3a
Rbmx
Hnrnpd
Hspa5
Ilf3
Ddx17
Hnrnpc
Ddx5
Rplp0
Rpl30
Acot13
Rpl7
Ptbp1
Srsf7
Ighg1
Srsf1
Rpl14
Rps13
Rpl7a-ps5
