# Supplementary material for: Biological and RNA regulatory function of MOV10 in mammalian germ cells
Source: BMC Biol. 2019 May 14;17:39. doi: 10.1186/s12915-019-0659-z (PMC6515687; doi:10.1186/s12915-019-0659-z)
Supplement: Supplementary file 6 — Table S7. Sequences of oligonucleotides used in this study. (XLSX 18 kb) [file 12915_2019_659_MOESM6_ESM.xlsx]

## Sheet: Sheet1
Table S7. Sequences of oligonucleotides used in this study
PCR target	Name	Sequence (5’ to 3’)	Application	Figures
	shMov10-832-F(pLKO.1)	CCGGGCTATGAACTAGAGCTAAGTTCTCGAGAACTTAGCTCTAGTTCATAGCTTTTTG	shRNA
	shMov10-832-R(pLKO.1)	AATTCAAAAAGCTATGAACTAGAGCTAAGTTCTCGAGAACTTAGCTCTAGTTCATAGC
	shMov10-833-F(pLKO.1)	CCGGGCAGCAATATCGGGTCTTAATCTCGAGATTAAGACCCGATATTGCTGCTTTTTG
	shMov10-833-R(pLKO.1)	AATTCAAAAAGCAGCAATATCGGGTCTTAATCTCGAGATTAAGACCCGATATTGCTGC
Mov10	Mov10-F	GAGGTTCGAGAGTTTTCTGGC	qPCR	Figure S2C,S4C
	Mov10-R	GCGATCTTCATTCCATACAGCAT
Mov10l1	Mov10l1-F	CGCTGTGACGAGTACAGTG	qPCR	Figure S2C
	Mov10l1-R	CTGACAACCCTTTGCTAGAGTTT
Etv5	Etv5-F	TCAGTCTGATAACTTGGTGCTTC	qPCR	Figure S2C,S8E,S4C
	Etv5-R	GGCTTCCTATCGTAGGCACAA
Bcl6b	Bcl6b-F	GGCTACGTCCGAGAGTTCAC
	Bcl6b-R	CTTGTGCGCTCTTAGGGGT
Zbtb16	Zbtb16-F	CTGCGGAAAACGGTTCCTG
	Zbtb16-R	GTGCCAGTATGGGTCTGTCT
Rplp0	36B4-F	GCAGATCGGGTACCCAACTGTTG	qPCR	Figure 3C,3H,S2C,S8E,S4C,S7E
	36B4-R	CAGCAGCCGCAAATGCAGATG
Vmp1-201	Mir21a-RT	GTCGTATCCAGTGCAGGGTCCGAGGTATTCGCACTGGATACGACTCAACA	RT	Figure 3C
	Mir21a-F	GCCCGCTAGCTTATCAGACTGATG	qPCR
	Mir21a-R	GTGCAGGGTCCGAGGT
Mir17hg-201	Mir20a-RT	CTCAACTGGTGTCGTGGAGTCGGCAATTCAGTTGAGCTACCTGC	RT
	Mir20a-F	ACACTCCAGCTGGGTAAAGTGCTTATAGTG	qPCR
	Mir20a-R	GTGCAGGGTCCGAGGT
Mir106a-201	Mir106a-RT	CTCAACTGGTGTCGTGGAGTCGGCAATTCAGTTGAGCTACCTGC	RT
	Mir106a-F	ACACTCCAGCTGGGCAAAGTGCTAACAGTG	qPCR
	Mir106a-R	GTGCAGGGTCCGAGGT
U6	U6-RT	AAAATATGGAACGCTTCACGAATTTG	RT
	U6-F	CTCGCTTCGGCAGCACATATACT	qPCR
	U6-R	ACGCTTCACGAATTTGCGTGTC
Vmp1-201	Mir21a-F1	TGCTTTGCTTTAAACCCTGCC	qPCR	Figure 3H
	Mir21a-R1	CCATGCGATGTCACGACCAC
Mir17hg-201	Mir20a-F	GCAGGAATAAAGTGAACCTCAC
	Mir20a-R	GTGTTCATACACTCCATCAGC
Vmp1-201	Mir21a-F2	GGTTATCCTGGATGTTTGAG	PCR	Figure 3I
	Mir21a-R2	TCTCCTCTGAGTTCAAGCGC
	Mir21a-R3	GTTATGACTGTGACGACTACC
Patl1-201	Mir6994-F	AGAGCACAGCTTCTTGGGG	PCR	Figure 4
	Mir6994-R	GTGGGCTACCAACAAACCCAG
Stub1-201	Mir3082-F	CCACCTGAGAGAAGAGCTCATCC
	Mir3082-R	CCTGCATTGAGGCCAAGCAC
Dbn1-201	Mir6944-F	CTCCCGTGGGTTATCAGGCC
	Mir6944-R	GTCCCAGATGAAGAAGTCGGAGTC
Kif1c-203	Mir6925-F	GGAAGGTGATCTCAGCCCTGG
	Mir6925-R	TAGGGGATGAAATCCGACTTCCG
Marc2-201	Mir1981-F	GTGTCTGGGTCCACTGTAGTCAG
	Mir1981-R	ACTTGGGATGAACTCCTGATTGG
Mllt6-201	Mir6927-F	ATCCCAGGGCCCTATGGAC
	Mir6927-R	GAGGGCTCTTGCTGACGC
Mov10	EcoR1-Mov10-F	CGGAATTCGCCACCATGCCTAGCAAGTTCAGCTGCCGAAAGCT	PCR	Figure S4
	BamH1-Mov10-R	CGGGATTCGAGCTCATTTCTCCACTCTGGCTCCACTTGTA
Gapdh	Gapdh-F	GGTGAAGGTCGGTGTGAACG	PCR,qPCR	Figure 3C,3H,S2C,4,S4C,S5,S6,S7E,S8E
	Gapdh-R	CTCGCTCCTGGAAGATGGTG
Aldh4a1-201	Mir7020-F	GAGAGCAAGGACCCACAGG	PCR	Figure S5
	Mir7020-R	CAGCTGCAGCGTCTCTCTG
	Mir7020-F'	CTTCTGCCTAATGGTCAGGAAGC			54
Cherp-201	Mir7068-F	AGCATTGCTGAACATCCAGTTC
	Mir7068-R	TTGACAACCTGCTACAGCCC
Smap2-201	Mir7015-F	CAGCACTCCCTGCAGTTGG
	Mir7015-R	CCGTCCCCTTCTTCAGTTTCC
	Mir7015-R'	GACCGGTCTGATTGTCCTGC
Sgsm2-201	Mir6926-F	AGCTGTCTTGAGCTTCGTG
	Mir6926-R	GCAGATCCTGTGTTTGGCC
Sh2b3-205	Mir7031-F	TGGAACAGGCCTCTTGGAGC
	Mir7031-R'	GACATATAGGGTTCTTGCAGCTTGC
	Mir7031-R	GTGCTTCGGTCTCCAGGTCC
Ccnf-201	Mir5134-F	GGCTTGTAAAGTCCTTCATTGTGGC
	Mir5134-R	CTGTGCAGAAGGGGCTCAGC
	Mir5134-R'	GTGGTTTCAAAATGATGAGGCCAC
Lat-206	Mir7058-F	CTGTCTCCAAGGTCAGGGTTG
	Mir7058-R	GCCAGCCTGTAAGAATGTGGATG
Sbf1-201	Mir6959-F	AGCAAAGAGCCGCAGAAAGAC
	Mir6959-R	CTGGAGTTGGCTGACCTTGC
Mgat4b-201	Mir6919-F	GGACCCCAAGGAGAGAGTCAG
	Mir6919-R	TTGGACTGTGCATACATCATGAGG
Abcf1-201	Mir877-F	CGGTAGCTCGCAGTTCCTC
	Mir877-R	AGCAGGGGGATGACACTGC
Dazap1-201	Mir6911-F	CCAACAAGATCTTTGTCGG
	Mir6911-R	CCGCATCATAGATCATAACC
	Mir6911-F'	CTGGGCAGCATCCTCATGAC
Rgs12-201	Mir3097-F	CTGTGAGTGCTTCAGTCATG
	Mir3097-F'	ACAGGGCCTGTGACTCAGC
	Mir3097-R	CTTTGCTGCACAGGAATTTAC
Apba3-201	Mir3057-F	CTGTGCCATGTCTTCCACTC	PCR	Figure S6
	Mir3057-R	GATCCTGTTCTCCTGTAGGAAC
Zranb2-201	Mir186-F	TCGCAGTCCAGGTCTCAC
	Mir186-F'	AGCCCTAAGGTGAATTTTTTG
	Mir186-R	CTGTGGGACCTGGAGCTG
Ctdsp1-201	Mir26b-F	CGGTGGAGATAGATGGAGTG
	Mir26b-R'	GAACAGGCTGGTCAGCAC
	Mir26b-R	GCCCATTCGCTGTAGGAAC
Wdr82-201	Mir-let7g-F'	TACAGGCCACTGCCTTGC
	Mir-let7g-F	CGGTGTGGACCTCATCAGAT
	Mir-let7g-R	CTTGCTGTGTCCAGGAAAGT
2010111l01Rik-201	Mir24-1-F	CCAGGTGGTGACTGAAATGC
	Mir24-1-F'	CAGTTCAGCAGGAACAGGAG
	Mir24-1-R	GGTATATGAGAATCTCACTGTGATCTGT
Pank1-201	Mir107-F	AGTCCATGGCATATGCTAGC
	Mir107-F'	AAAGAAGCTGAAAGCACAGAG
	Mir107-R	TCCATCAGCAAAGAAGACCTC
Dleu2-201	Mir16-1-F	CACAGCTGGAGTCATCTAGAGG
	Mir16-1-F'	TTACGTGCTGCTAAGGCACC
	Mir16-1-R	GGCTTTGAAAGATGTGCTGCTC
Smc4-201	Mir16-2-F	GATGTTGGAAATCTCCTTAGAAGC
	Mir16-2-R'	GTGCTGCTAGAGTGGAACAAG
	Mir16-2-R	GCCTTTGGGTTTCATCATAGC
Iars2-201	Mir194-1-F	CAACAGTGCTGGTGACAACATAC
	Mir194-1-R'	CAGTCCACATGGAGTTGCTGTTAC
	Mir194-1-R	CTGGACAGACGGCCGTAC
Mest-201	Mir335-F	GCCTACGCATCTTCTACCA
	Mir335-R'	TGACCCCCGCCCAAAAG
	Mir335-R	GCCATGTAAAAGCACAACTATCTC
Slit2-208	Mir218-1-F'	CATGGAACGTCACGCAGC
	Mir218-1-R	GTCTGCAAAGCAGTCTCCAC
	Mir218-1-F	TGCCCGTTGCACCAGCC
Copz2-201	Mir152-F	ACCCGAGCCACGGAACA
	Mir152-F'	AGCAGTCAGTGCATGACAGA
	Mir152-R	CAGCCTTCGCCCGTCAT
Rcl1-201	Mir101b-F	CTGCTGGGACCACTCTCAC
	Mir101b-R'	AGGGCAGTTCAGTCTCAGA
	Mir101b-R	ACCACATGGCTTGGTTTCA
Srebf2-201	Mir33-F	GGAGCAGTCTCAACGTCAGC
	Mir33-R'	CAATGCAACTACAATGCACCAC
	Mir33-R	AGGTCACAGGTGAACAGCTG
Gapdh	preGAPDH-F	GTCATCAACGGGAAGCCCAT	PCR	Figure 6G
	preGAPDH-R	TGGTTTTCAGGTTGCACCAT
	GAPDH intron-F	TGGGCACTGTACGGGTCTAGG
	GAPDH intron-R	CCGAAGGACACCAGGCAGTC
	GAPDH exon-F	AGGTCGGTGTGAACGGATTTG
	GAPDH exon-R	TGTAGACCATGTAGTTGAGGTCA
Malat1	MALAT1-F	GTTACCAGCCCAAACCTCAA
	MALAT1-R	CTACATTCCCACCCAGCACT
Neat1	NEAT1-F	TTGGGACAGTGGACGTGTGG
	NEAT1-R	TCAAGTGCCAGCAGACAGCA
	LINE1-F	GAGAACATCGGCACAACAATC	qPCR	Figure S7E
	LINE1-R	TTTATTGGCGAGTTGAGACCA
	IAP-F	CAGACTGGGAGGAAGAAGCA
	IAP-R	ATTGTTCCCTCACTGGCAAA
	SINE-F	TTTGATCCCAGCACTCAGGAGG
	SINE-R	CGAGACAGGGTTTCTCTGTGTATC
Srsf1	HA-SRSF1-F	TGGTGGTGGTGGTGGGTCGACCATGTCGGGAGGTGGTGTGATC	PCR	Figure 7G
	HA-SRSF1-R	ATCCTTACTTACTTAGCGGCCGCTTAAGAAAACTGTATCCAATTCTGGC
Ddx5	HA-DDX5-F	TGGTGGTGGTGGTGGGTCGACCATGTCGAGTTATTCTAGTGACCGAGA
	HA-DDX5-R	ATCCTTACTTACTTAGCGGCCGCTTATTGAGAATACCCTGTTGGCAT
Ddx17	HA-DDX17-F	TGGTGGTGGTGGTGGGTCGACCATGCGTGGAGGCGGCTTT
	HA-DDX17-R	ATCCTTACTTACTTAGCGGCCGCTCATTTGCGAGATGGAGGAGG
Mov10	BamH1-MOV10-F	GACGACGATGACAAGGGATCCATGCCTAGCAAGTTCAGCTGCCGAA
	Xhol-MOV10-R	GCTTACTCAGCTAAGCTCGAGTCAGAGCTCATTTCTCCACTCTGGC
Klhl15-205	Mir7673-F	CAGTGATTCCATTCTCACCTTTGAC	PCR	Figure S9
	Mir7673-R	TGCAACGCCTAACCTCATCCA
	Mir7673-R'	TGTACAAACTGAACAAGCCGT
Mmgt1-201	Mir5116-F	CATCTTTTTATGTGTTTAACCATCGT
	Mir5116-R	CAACGATGTATTAGAGGACAATGCA
	Mir5116-R'	TCTCGATATGAAGACCCTGCCT
Dvl2-201	Mir324-F	TGCCTAGTCAGCTCTCATGTTGA
	Mir324-R	AGTAACAAAGGCAGCTACACAGTC
	Mir324-F'	GTCCTCACCGAGCAAAAGAT
	Mir324-R'	CCTATGGCTTTCTTCACAGTTGG
Vezt-204	Mir331-F	GTGCACTGTTAGGAAGGCTACT
	Mir331-R	TAGCCAGAAATACACTGTGCGA
	Mir331-F'	TGAGGCACAGTACTGGTGTGT
	Mir331-R'	CCAGACAGATTAACCAGCCAG
BC024978-201	Mir1191-F	CTGATAGGTGTGCAGAATGTGC
	Mir1191-R	TGGAGAGAAGGAAGAGGGCA
	Mir1191-F'	CACTGAGATAGAGGTAGCTGATC
	Mir1191-R'	GGATGTCACATTCAGGTGGGA
	shMov10-832-F(pSilencer)	GATCCCCGCTATGAACTAGAGCTAAGTTTTCAAGAGAAACTTAGCTCTAGTTCATAGCTTTTTA	shRNA	Figure S5
	shMov10-832-R(pSilencer)	AGCTTAAAAAGCTATGAACTAGAGCTAAGTTTCTCTTGAAAACTTAGCTCTAGTTCATAGCGGG
	shMov10-833-F(pSilencer)	GATCCCCGCAGCAATATCGGGTCTTAATTTCAAGAGAATTAAGACCCGATATTGCTGCTTTTTA
	shMov10-833-R(pSilencer)	AGCTTAAAAAGCAGCAATATCGGGTCTTAATTCTCTTGAAATTAAGACCCGATATTGCTGCGGG
